# Supplementary material for: Window-Based Channel Impulse Response Prediction for Time-Varying Ultra-Wideband Channels
Source: PLoS One. 2016 Dec 19;11(12):e0164944. doi: 10.1371/journal.pone.0164944 (PMC5167263; doi:10.1371/journal.pone.0164944)
Supplement: S1 Table — (ZIP) [file pone.0164944.s001.zip]

Archive with 65 entries (65 files):
- p01/CatLog_001.csv
- p01/p1_CIR_thresh=25.out
- p02/CatLog_002.csv
- p02/p2_CIR_thresh=25.out
- p03/CatLog_003.csv
- p03/p3_CIR_thresh=25.out
- p03/p3_CIR_thresh=25.out_CIR_thresh=25.out
- p04/CatLog_004.csv
- p04/p4_CIR_thresh=25.out
- p05/CatLog_005.csv
- p05/p5_CIR_thresh=25.out
- p06/CatLog_006.csv
- p06/p6_CIR_thresh=25.out
- p07/CatLog_007.csv
- p07/p7_CIR_thresh=25.out
- p08/CatLog_008.csv
- p08/p8_CIR_thresh=25.out
- p09/CatLog_009.csv
- p09/p9_CIR_thresh=25.out
- p10/CatLog_010.csv
- p10/p10_CIR_thresh=25.out
- p11/CatLog_011.csv
- p11/p11_CIR_thresh=25.out
- p12/CatLog_012.csv
- p12/p12_CIR_thresh=25.out
- p13/CatLog_013.csv
- p13/p13_CIR_thresh=25.out
- p14/CatLog_014.csv
- p14/p14_CIR_thresh=25.out
- p15/CatLog_015.csv
- p15/p15_CIR_thresh=25.out
- p16/CatLog_016.csv
- p16/p16_CIR_thresh=25.out
- p17/CatLog_017.csv
- p17/p17_CIR_thresh=25.out
- p18/CatLog_018.csv
- p18/p18_CIR_thresh=25.out
- p19/CatLog_019.csv
- p19/p19_CIR_thresh=25.out
- p20/CatLog_020.csv
- p20/p20_CIR_thresh=25.out
- p21/CatLog_021.csv
- p21/p21_CIR_thresh=25.out
- p22/CatLog_022.csv
- p22/p22_CIR_thresh=25.out
- p23/CatLog_023.csv
- p23/p23_CIR_thresh=25.out
- p24/CatLog_024.csv
- p24/p24_CIR_thresh=25.out
- p25/CatLog_025.csv
- p25/p25_CIR_thresh=25.out
- p26/CatLog_026.csv
- p26/p26_CIR_thresh=25.out
- p27/CatLog_027.csv
- p27/p27_CIR_thresh=25.out
- p28/CatLog_028.csv
- p28/p28_CIR_thresh=25.out
- p29/CatLog_029.csv
- p29/p29_CIR_thresh=25.out
- p30/CatLog_030.csv
- p30/p30_CIR_thresh=25.out
- p31/CatLog_031.csv
- p31/p31_CIR_thresh=25.out
- p32/CatLog_032.csv
- p32/p32_CIR_thresh=25.out
