# Supplementary material for: Window-Based Channel Impulse Response Prediction for Time-Varying Ultra-Wideband Channels
Source: PLoS One. 2016 Dec 19;11(12):e0164944. doi: 10.1371/journal.pone.0164944 (PMC5167263; doi:10.1371/journal.pone.0164944)
Supplement: S1 Table — (ZIP) [file pone.0164944.s001.zip › p01/CatLog_001.csv]

Timestamp	CatConfig	OpMode	AntennaMode	CodeChannel	TxGain	PowerupMode	TxNumPackets	TxPacketLenWords	TxPacketDelayMs	AcqIntegrationIndex	AutoThreshold	ManualThreshold	RxFilter	AcqPriPs	AcqPreambleLenUs	AutoIntegration	DataIntegrationIndex	DataType	PayloadPriPs	PayloadLenUs	ScanStartPs	ScanEndPs	ScanStepSizeBins	ScanIntegrationIndex	Flags	PersistFlag
1385747310.355	CatConfig	2	0	0	44	2	0	1000	100	7	1	0	4294967295	94999	1206	1	6	2	105310	217383	-20000	79000	32	1	0	0
Timestamp	CatMsg_GetStatsConfirm	MessageId	OpMode	TempDegC	NumBitErrors	NumBits	NumPackets	NumDroppedPackets	NumErrorPackets	RunTimeSecs	Status
1385747310.355	CatMsg_GetStatsConfirm	2577	2	206	14543	12768000	399	0	7	127	0
Timestamp	CatFullScanInfo	MessageId	SourceId	Timestamp	ChannelRiseTime	vPeak	LinearSnr	LedIndex	LockspotOffset	ScanStartPs	ScanStopPs	ScanStepBins	ScanFiltering	AntennaId	OperationalMode	NumSamplesTotal	ScanData
1385747310.433	CatFullScanInfo	2621	0	1233000	0	22664	29469.56	315	327	-19998	79610	32	1	0	3	1632	-24	-25	7	-41	-18	-29	-28	-26	0	-4	30	19	16	51	-20	-16	39	-11	21	-15	-6	-5	-31	-24	27	-37	5	11	37	-42	-1	-44	-4
Timestamp	CatMsg_GetStatsRequest	MessageId
1385747310.667	CatMsg_GetStatsRequest	2578
1385747310.760	CatFullScanInfo	2622	0	1233318	1	23352	23311.29	315	327	-19998	79610	32	1	0	3	1632	-19	17	-18	43	-3	-59	-42	-18	14	17	6	-25	31	22	-31	7	-28	36	-17	49	29	-7	-18	21	-64	16	-19	31	25	-31	14	29	25
1385747310.760	CatMsg_GetStatsConfirm	2578	2	207	14543	12832000	401	0	7	127	0
1385747311.026	CatMsg_GetStatsRequest	2579
[truncated: 1,599 more columns]
