# Supplementary material for: Window-Based Channel Impulse Response Prediction for Time-Varying Ultra-Wideband Channels
Source: PLoS One. 2016 Dec 19;11(12):e0164944. doi: 10.1371/journal.pone.0164944 (PMC5167263; doi:10.1371/journal.pone.0164944)
Supplement: S1 Table — (ZIP) [file pone.0164944.s001.zip › p02/CatLog_002.csv]

Timestamp	CatConfig	OpMode	AntennaMode	CodeChannel	TxGain	PowerupMode	TxNumPackets	TxPacketLenWords	TxPacketDelayMs	AcqIntegrationIndex	AutoThreshold	ManualThreshold	RxFilter	AcqPriPs	AcqPreambleLenUs	AutoIntegration	DataIntegrationIndex	DataType	PayloadPriPs	PayloadLenUs	ScanStartPs	ScanEndPs	ScanStepSizeBins	ScanIntegrationIndex	Flags	PersistFlag
1385747355.423	CatConfig	2	0	0	44	2	0	1000	100	7	1	0	4294967295	94999	1206	1	6	2	105310	217383	-20000	79000	32	1	0	0
Timestamp	CatMsg_GetStatsRequest	MessageId
1385747355.517	CatMsg_GetStatsRequest	2703
Timestamp	CatFullScanInfo	MessageId	SourceId	Timestamp	ChannelRiseTime	vPeak	LinearSnr	LedIndex	LockspotOffset	ScanStartPs	ScanStopPs	ScanStepBins	ScanFiltering	AntennaId	OperationalMode	NumSamplesTotal	ScanData
1385747355.595	CatFullScanInfo	2763	0	1278156	1	17808	15600.93	308	327	-19998	79610	32	1	0	3	1632	-30	-46	22	-14	54	-13	10	6	23	-51	-5	-5	-46	9	34	-26	-8	6	6	4	25	67	11	-8	-4	31	13	-3	-14	-21	47	-11	-27
Timestamp	CatMsg_GetStatsConfirm	MessageId	OpMode	TempDegC	NumBitErrors	NumBits	NumPackets	NumDroppedPackets	NumErrorPackets	RunTimeSecs	Status
1385747355.595	CatMsg_GetStatsConfirm	2703	2	209	14574	17344000	542	0	8	172	0
1385747355.876	CatMsg_GetStatsRequest	2704
1385747355.922	CatFullScanInfo	2764	0	1278474	1	21316	23481.26	306	327	-19998	79610	32	1	0	3	1632	22	13	-7	-15	24	-39	8	29	-28	-61	50	-32	-34	15	-37	25	37	-12	-15	27	-19	47	37	-2	-21	-35	46	19	-31	3	2	15	-5
1385747355.922	CatMsg_GetStatsConfirm	2704	2	208	14574	17376000	543	0	8	172	0
1385747356.188	CatFullScanInfo	2765	0	1278792	1	19528	16640.41	308	327	-19998	79610	32	1	0	3	1632	217	-162	168	-50	-33	-38	-33	22	6	23	-39	34	8	-38	12	-14	68	-185	68	-181	-55	-16	-43	-3	-22	-17	-22	41	39	-17	9	22	-191
[truncated: 1,599 more columns]
