# Supplementary material for: Window-Based Channel Impulse Response Prediction for Time-Varying Ultra-Wideband Channels
Source: PLoS One. 2016 Dec 19;11(12):e0164944. doi: 10.1371/journal.pone.0164944 (PMC5167263; doi:10.1371/journal.pone.0164944)
Supplement: S1 Table — (ZIP) [file pone.0164944.s001.zip › p03/CatLog_003.csv]

Timestamp	CatConfig	OpMode	AntennaMode	CodeChannel	TxGain	PowerupMode	TxNumPackets	TxPacketLenWords	TxPacketDelayMs	AcqIntegrationIndex	AutoThreshold	ManualThreshold	RxFilter	AcqPriPs	AcqPreambleLenUs	AutoIntegration	DataIntegrationIndex	DataType	PayloadPriPs	PayloadLenUs	ScanStartPs	ScanEndPs	ScanStepSizeBins	ScanIntegrationIndex	Flags	PersistFlag
1385747420.772	CatConfig	2	0	0	44	2	0	1000	100	7	1	0	4294967295	94999	1206	1	6	2	105310	217383	-20000	79000	32	1	0	0
Timestamp	CatFullScanInfo	MessageId	SourceId	Timestamp	ChannelRiseTime	vPeak	LinearSnr	LedIndex	LockspotOffset	ScanStartPs	ScanStopPs	ScanStepBins	ScanFiltering	AntennaId	OperationalMode	NumSamplesTotal	ScanData
1385747420.803	CatFullScanInfo	2968	0	1343346	0	20716	29000.53	310	327	-19998	79610	32	1	0	3	1632	-19	9	30	61	33	-1	8	-2	-6	66	3	8	-54	26	8	38	-29	29	-19	19	23	19	-14	35	-52	11	-17	-37	-19	51	18	6	1
Timestamp	CatMsg_GetStatsRequest	MessageId
1385747420.819	CatMsg_GetStatsRequest	2885
Timestamp	CatMsg_GetStatsConfirm	MessageId	OpMode	TempDegC	NumBitErrors	NumBits	NumPackets	NumDroppedPackets	NumErrorPackets	RunTimeSecs	Status
1385747420.865	CatMsg_GetStatsConfirm	2885	2	208	14584	23904000	747	0	9	237	0
1385747421.068	CatFullScanInfo	2969	0	1343664	0	19668	28721.18	310	327	-19998	79610	32	1	0	3	1632	9	-30	-48	-52	36	-30	-20	37	5	-30	-18	30	-46	12	30	30	37	63	-20	-21	41	14	78	-49	41	10	-11	-2	1	-31	18	53	-33
1385747421.177	CatMsg_GetStatsRequest	2886
1385747421.255	CatMsg_GetStatsConfirm	2886	2	209	14584	23936000	748	0	9	238	0
1385747421.396	CatFullScanInfo	2970	0	1343982	1	22208	24529.84	306	327	-19998	79610	32	1	0	3	1632	-13	-24	-13	21	7	6	18	-37	-40	5	-17	4	-7	1	-37	-46	-19	32	-32	21	-34	-33	22	12	-14	17	17	25	8	25	18	3	-28
1385747421.536	CatMsg_GetStatsRequest	2887
1385747421.645	CatMsg_GetStatsConfirm	2887	2	210	14584	23968000	749	0	9	238	0
1385747421.723	CatFullScanInfo	2971	0	1344300	0	19448	19939	310	327	-19998	79610	32	1	0	3	1632	20	-17	-47	37	43	-23	26	-9	-9	-3	10	40	3	14	-20	10	-16	35	-8	52	17	-66	14	-10	1	-49	53	-10	-54	16	18	42	19
[truncated: 1,599 more columns]
