# Supplementary material for: Window-Based Channel Impulse Response Prediction for Time-Varying Ultra-Wideband Channels
Source: PLoS One. 2016 Dec 19;11(12):e0164944. doi: 10.1371/journal.pone.0164944 (PMC5167263; doi:10.1371/journal.pone.0164944)
Supplement: S1 Table — (ZIP) [file pone.0164944.s001.zip › p04/CatLog_004.csv]

Timestamp	CatConfig	OpMode	AntennaMode	CodeChannel	TxGain	PowerupMode	TxNumPackets	TxPacketLenWords	TxPacketDelayMs	AcqIntegrationIndex	AutoThreshold	ManualThreshold	RxFilter	AcqPriPs	AcqPreambleLenUs	AutoIntegration	DataIntegrationIndex	DataType	PayloadPriPs	PayloadLenUs	ScanStartPs	ScanEndPs	ScanStepSizeBins	ScanIntegrationIndex	Flags	PersistFlag
1385747443.095	CatConfig	2	0	0	44	2	0	1000	100	7	1	0	4294967295	94999	1206	1	6	2	105310	217383	-20000	79000	32	1	0	0
Timestamp	CatMsg_GetStatsConfirm	MessageId	OpMode	TempDegC	NumBitErrors	NumBits	NumPackets	NumDroppedPackets	NumErrorPackets	RunTimeSecs	Status
1385747443.111	CatMsg_GetStatsConfirm	2947	2	209	14588	26144000	817	0	10	260	0
Timestamp	CatFullScanInfo	MessageId	SourceId	Timestamp	ChannelRiseTime	vPeak	LinearSnr	LedIndex	LockspotOffset	ScanStartPs	ScanStopPs	ScanStepBins	ScanFiltering	AntennaId	OperationalMode	NumSamplesTotal	ScanData
1385747443.314	CatFullScanInfo	3039	0	1365924	1	18740	15115.75	308	327	-19998	79610	32	1	0	3	1632	24	30	-41	15	23	-24	-23	-15	1	-2	33	-31	-25	-27	-17	-16	-15	-5	58	10	-38	26	-3	27	-44	3	42	2	68	-2	-25	3	35
Timestamp	CatMsg_GetStatsRequest	MessageId
1385747443.423	CatMsg_GetStatsRequest	2948
1385747443.501	CatMsg_GetStatsConfirm	2948	2	210	14588	26176000	818	0	10	260	0
1385747443.641	CatFullScanInfo	3040	0	1366242	0	19420	21804.36	310	327	-19998	79610	32	1	0	3	1632	-31	-35	-18	-32	-19	26	2	-21	-29	8	2	19	-7	40	16	19	12	-2	24	13	19	-7	-5	74	-12	1	40	-7	16	-46	50	30	-20
1385747443.782	CatMsg_GetStatsRequest	2949
1385747443.891	CatMsg_GetStatsConfirm	2949	2	210	14588	26208000	819	0	10	260	0
1385747443.969	CatFullScanInfo	3041	0	1366560	1	20648	28496.65	306	327	-19998	79610	32	1	0	3	1632	10	-9	21	7	-7	16	23	13	47	50	-15	-24	26	17	-24	57	12	-23	38	25	-8	-17	-1	-6	45	-10	-12	-51	1	44	-24	-21	6
1385747444.141	CatMsg_GetStatsRequest	2950
1385747444.156	CatMsg_GetStatsConfirm	2950	2	209	14588	26240000	820	0	10	261	0
[truncated: 1,599 more columns]
