# Supplementary material for: Window-Based Channel Impulse Response Prediction for Time-Varying Ultra-Wideband Channels
Source: PLoS One. 2016 Dec 19;11(12):e0164944. doi: 10.1371/journal.pone.0164944 (PMC5167263; doi:10.1371/journal.pone.0164944)
Supplement: S1 Table — (ZIP) [file pone.0164944.s001.zip › p05/CatLog_005.csv]

Timestamp	CatConfig	OpMode	AntennaMode	CodeChannel	TxGain	PowerupMode	TxNumPackets	TxPacketLenWords	TxPacketDelayMs	AcqIntegrationIndex	AutoThreshold	ManualThreshold	RxFilter	AcqPriPs	AcqPreambleLenUs	AutoIntegration	DataIntegrationIndex	DataType	PayloadPriPs	PayloadLenUs	ScanStartPs	ScanEndPs	ScanStepSizeBins	ScanIntegrationIndex	Flags	PersistFlag
1385747470.380	CatConfig	2	0	0	44	2	0	1000	100	7	1	0	4294967295	94999	1206	1	6	2	105310	217383	-20000	79000	32	1	0	0
Timestamp	CatFullScanInfo	MessageId	SourceId	Timestamp	ChannelRiseTime	vPeak	LinearSnr	LedIndex	LockspotOffset	ScanStartPs	ScanStopPs	ScanStepBins	ScanFiltering	AntennaId	OperationalMode	NumSamplesTotal	ScanData
1385747470.411	CatFullScanInfo	3124	0	1392954	0	22640	32272.63	315	327	-19998	79610	32	1	0	3	1632	-114	165	203	-56	-383	260	207	-30	40	67	-194	84	-339	212	-107	41	-18	90	195	-191	-30	297	264	-207	176	-43	-124	189	-249	365	-69	120	106
Timestamp	CatMsg_GetStatsConfirm	MessageId	OpMode	TempDegC	NumBitErrors	NumBits	NumPackets	NumDroppedPackets	NumErrorPackets	RunTimeSecs	Status
1385747470.411	CatMsg_GetStatsConfirm	3023	2	210	14631	28896000	903	0	11	287	0
1385747470.692	CatFullScanInfo	3125	0	1393272	0	19364	27140.61	310	327	-19998	79610	32	1	0	3	1632	51	17	-37	-8	-23	7	50	42	-47	27	-17	0	-11	17	-12	37	-12	-21	45	-50	-20	5	-59	-78	2	-41	1	87	61	-29	-10	5	70
Timestamp	CatMsg_GetStatsRequest	MessageId
1385747470.692	CatMsg_GetStatsRequest	3024
1385747470.754	CatMsg_GetStatsConfirm	3024	2	209	14631	28928000	904	0	11	287	0
1385747471.019	CatFullScanInfo	3126	0	1393590	0	21336	27224.33	317	327	-19998	79610	32	1	0	3	1632	-7	-30	-3	-33	44	-15	4	35	41	48	-2	-45	-51	34	5	60	52	-51	6	7	40	37	-23	34	-1	8	-31	9	-34	-23	-23	-5	1
1385747471.051	CatMsg_GetStatsRequest	3025
1385747471.144	CatMsg_GetStatsConfirm	3025	2	210	14631	28960000	905	0	11	288	0
1385747471.347	CatFullScanInfo	3127	0	1393908	0	19440	19873.46	310	327	-19998	79610	32	1	0	3	1632	11	31	-12	21	-11	10	8	-42	30	-28	-16	22	26	-21	-4	47	23	3	-50	23	-95	-12	-19	4	5	1	17	6	-3	-3	19	15	-3
[truncated: 1,599 more columns]
