# Supplementary material for: Window-Based Channel Impulse Response Prediction for Time-Varying Ultra-Wideband Channels
Source: PLoS One. 2016 Dec 19;11(12):e0164944. doi: 10.1371/journal.pone.0164944 (PMC5167263; doi:10.1371/journal.pone.0164944)
Supplement: S1 Table — (ZIP) [file pone.0164944.s001.zip › p06/CatLog_006.csv]

Timestamp	CatConfig	OpMode	AntennaMode	CodeChannel	TxGain	PowerupMode	TxNumPackets	TxPacketLenWords	TxPacketDelayMs	AcqIntegrationIndex	AutoThreshold	ManualThreshold	RxFilter	AcqPriPs	AcqPreambleLenUs	AutoIntegration	DataIntegrationIndex	DataType	PayloadPriPs	PayloadLenUs	ScanStartPs	ScanEndPs	ScanStepSizeBins	ScanIntegrationIndex	Flags	PersistFlag
1385747495.636	CatConfig	2	0	0	44	2	0	1000	100	7	1	0	4294967295	94999	1206	1	6	2	105310	217383	-20000	79000	32	1	0	0
Timestamp	CatMsg_GetStatsRequest	MessageId
1385747495.808	CatMsg_GetStatsRequest	3094
Timestamp	CatFullScanInfo	MessageId	SourceId	Timestamp	ChannelRiseTime	vPeak	LinearSnr	LedIndex	LockspotOffset	ScanStartPs	ScanStopPs	ScanStepBins	ScanFiltering	AntennaId	OperationalMode	NumSamplesTotal	ScanData
1385747495.839	CatFullScanInfo	3204	0	1418394	0	21664	27205.61	315	327	-19998	79610	32	1	0	3	1632	19	-3	14	-14	-24	11	7	-9	-18	-20	-28	30	-48	5	14	16	-1	-7	46	-59	-11	55	-15	7	27	-10	-12	40	3	-53	45	-5	-5
Timestamp	CatMsg_GetStatsConfirm	MessageId	OpMode	TempDegC	NumBitErrors	NumBits	NumPackets	NumDroppedPackets	NumErrorPackets	RunTimeSecs	Status
1385747495.901	CatMsg_GetStatsConfirm	3094	2	209	14631	31456000	983	0	11	312	0
1385747496.104	CatFullScanInfo	3205	0	1418712	0	20348	21724.68	310	327	-19998	79610	32	1	0	3	1632	89	-110	8	-80	-3	0	-317	242	255	-395	-100	99	-7	101	-49	-10	-15	12	-41	2	68	1	-155	306	-341	-50	-96	73	-44	42	21	-80	-63
1385747496.167	CatMsg_GetStatsRequest	3095
1385747496.229	CatMsg_GetStatsConfirm	3095	2	211	14631	31488000	984	0	11	313	0
1385747496.432	CatFullScanInfo	3206	0	1419030	0	21348	22382.12	315	327	-19998	79610	32	1	0	3	1632	-71	23	53	-9	-4	-25	-5	-36	25	9	17	-34	10	63	-61	25	-40	20	-17	21	33	27	50	0	-4	-1	-18	-5	-12	36	38	29	-8
1385747496.525	CatMsg_GetStatsRequest	3096
1385747496.619	CatMsg_GetStatsConfirm	3096	2	210	14631	31520000	985	0	11	313	0
[truncated: 1,599 more columns]
