# Supplementary material for: Window-Based Channel Impulse Response Prediction for Time-Varying Ultra-Wideband Channels
Source: PLoS One. 2016 Dec 19;11(12):e0164944. doi: 10.1371/journal.pone.0164944 (PMC5167263; doi:10.1371/journal.pone.0164944)
Supplement: S1 Table — (ZIP) [file pone.0164944.s001.zip › p07/CatLog_007.csv]

Timestamp	CatConfig	OpMode	AntennaMode	CodeChannel	TxGain	PowerupMode	TxNumPackets	TxPacketLenWords	TxPacketDelayMs	AcqIntegrationIndex	AutoThreshold	ManualThreshold	RxFilter	AcqPriPs	AcqPreambleLenUs	AutoIntegration	DataIntegrationIndex	DataType	PayloadPriPs	PayloadLenUs	ScanStartPs	ScanEndPs	ScanStepSizeBins	ScanIntegrationIndex	Flags	PersistFlag
1385747516.571	CatConfig	2	0	0	44	2	0	1000	100	7	1	0	4294967295	94999	1206	1	6	2	105310	217383	-20000	79000	32	1	0	0
Timestamp	CatMsg_GetStatsRequest	MessageId
1385747516.618	CatMsg_GetStatsRequest	3152
Timestamp	CatMsg_GetStatsConfirm	MessageId	OpMode	TempDegC	NumBitErrors	NumBits	NumPackets	NumDroppedPackets	NumErrorPackets	RunTimeSecs	Status
1385747516.712	CatMsg_GetStatsConfirm	3152	2	210	14631	33536000	1048	0	11	333	0
Timestamp	CatFullScanInfo	MessageId	SourceId	Timestamp	ChannelRiseTime	vPeak	LinearSnr	LedIndex	LockspotOffset	ScanStartPs	ScanStopPs	ScanStepBins	ScanFiltering	AntennaId	OperationalMode	NumSamplesTotal	ScanData
1385747516.790	CatFullScanInfo	3270	0	1439382	1	20928	21149.32	317	327	-19998	79610	32	1	0	3	1632	-8	39	33	15	49	-18	10	19	-27	-7	-14	-35	-29	22	23	-4	-39	-8	-20	-12	-9	21	-4	-11	4	-7	7	3	34	-19	19	10	-9
1385747516.977	CatMsg_GetStatsRequest	3153
1385747517.039	CatMsg_GetStatsConfirm	3153	2	211	14631	33568000	1049	0	11	333	0
1385747517.117	CatFullScanInfo	3271	0	1439700	0	20044	19475.92	310	327	-19998	79610	32	1	0	3	1632	-19	-2	18	-61	-23	56	17	-9	14	-7	-2	28	-3	22	-15	-15	-25	9	-27	-1	18	9	-45	24	-33	69	31	5	-31	-4	-32	48	12
1385747517.336	CatMsg_GetStatsRequest	3154
1385747517.445	CatFullScanInfo	3272	0	1440018	0	20688	25830.02	308	327	-19998	79610	32	1	0	3	1632	3	-5	57	-40	9	5	-18	-7	-31	6	39	38	-4	41	-29	-32	-54	-62	43	-22	-15	-6	19	9	-10	30	-42	2	-31	24	36	-9	-18
1385747517.445	CatMsg_GetStatsConfirm	3154	2	210	14631	33632000	1051	0	11	334	0
[truncated: 1,599 more columns]
