# Supplementary material for: Window-Based Channel Impulse Response Prediction for Time-Varying Ultra-Wideband Channels
Source: PLoS One. 2016 Dec 19;11(12):e0164944. doi: 10.1371/journal.pone.0164944 (PMC5167263; doi:10.1371/journal.pone.0164944)
Supplement: S1 Table — (ZIP) [file pone.0164944.s001.zip › p08/CatLog_008.csv]

Timestamp	CatConfig	OpMode	AntennaMode	CodeChannel	TxGain	PowerupMode	TxNumPackets	TxPacketLenWords	TxPacketDelayMs	AcqIntegrationIndex	AutoThreshold	ManualThreshold	RxFilter	AcqPriPs	AcqPreambleLenUs	AutoIntegration	DataIntegrationIndex	DataType	PayloadPriPs	PayloadLenUs	ScanStartPs	ScanEndPs	ScanStepSizeBins	ScanIntegrationIndex	Flags	PersistFlag
1385747540.720	CatConfig	2	0	0	44	2	0	1000	100	7	1	0	4294967295	94999	1206	1	6	2	105310	217383	-20000	79000	32	1	0	0
Timestamp	CatMsg_GetStatsConfirm	MessageId	OpMode	TempDegC	NumBitErrors	NumBits	NumPackets	NumDroppedPackets	NumErrorPackets	RunTimeSecs	Status
1385747540.720	CatMsg_GetStatsConfirm	3219	2	212	14631	35968000	1124	0	11	357	0
Timestamp	CatFullScanInfo	MessageId	SourceId	Timestamp	ChannelRiseTime	vPeak	LinearSnr	LedIndex	LockspotOffset	ScanStartPs	ScanStopPs	ScanStepBins	ScanFiltering	AntennaId	OperationalMode	NumSamplesTotal	ScanData
1385747540.986	CatFullScanInfo	3346	0	1463550	0	21528	21098.17	315	327	-19998	79610	32	1	0	3	1632	27	9	-81	-34	5	-23	-20	25	-35	9	58	-2	49	32	-10	-3	7	-31	-2	-82	60	-10	12	-18	-8	-33	2	30	-46	-7	31	-20	14
Timestamp	CatMsg_GetStatsRequest	MessageId
1385747541.017	CatMsg_GetStatsRequest	3220
1385747541.110	CatMsg_GetStatsConfirm	3220	2	212	14631	36000000	1125	0	11	357	0
1385747541.313	CatFullScanInfo	3347	0	1463868	1	16960	23634.62	308	327	-19998	79610	32	1	0	3	1632	45	-1	3	61	-19	24	24	17	16	-7	-49	43	-58	-15	-39	46	33	-20	38	-42	-18	-38	-47	-20	26	29	7	-71	-18	-20	19	8	-20
1385747541.376	CatMsg_GetStatsRequest	3221
1385747541.438	CatMsg_GetStatsConfirm	3221	2	212	14631	36032000	1126	0	11	358	0
1385747541.578	CatFullScanInfo	3348	0	1464186	0	19932	21213.15	310	327	-19998	79610	32	1	0	3	1632	-8	33	-3	0	20	26	7	37	28	16	-32	54	-40	-100	-33	34	-18	-9	-19	8	56	16	41	-23	10	6	-45	5	0	17	-17	-29	-24
[truncated: 1,599 more columns]
