# Supplementary material for: Window-Based Channel Impulse Response Prediction for Time-Varying Ultra-Wideband Channels
Source: PLoS One. 2016 Dec 19;11(12):e0164944. doi: 10.1371/journal.pone.0164944 (PMC5167263; doi:10.1371/journal.pone.0164944)
Supplement: S1 Table — (ZIP) [file pone.0164944.s001.zip › p09/CatLog_009.csv]

Timestamp	CatConfig	OpMode	AntennaMode	CodeChannel	TxGain	PowerupMode	TxNumPackets	TxPacketLenWords	TxPacketDelayMs	AcqIntegrationIndex	AutoThreshold	ManualThreshold	RxFilter	AcqPriPs	AcqPreambleLenUs	AutoIntegration	DataIntegrationIndex	DataType	PayloadPriPs	PayloadLenUs	ScanStartPs	ScanEndPs	ScanStepSizeBins	ScanIntegrationIndex	Flags	PersistFlag
1385747562.186	CatConfig	2	0	0	44	2	0	1000	100	7	1	0	4294967295	94999	1206	1	6	2	105310	217383	-20000	79000	32	1	0	0
Timestamp	CatMsg_GetStatsRequest	MessageId
1385747562.202	CatMsg_GetStatsRequest	3279
Timestamp	CatFullScanInfo	MessageId	SourceId	Timestamp	ChannelRiseTime	vPeak	LinearSnr	LedIndex	LockspotOffset	ScanStartPs	ScanStopPs	ScanStepBins	ScanFiltering	AntennaId	OperationalMode	NumSamplesTotal	ScanData
1385747562.248	CatFullScanInfo	3413	0	1484856	0	20544	21703.42	310	327	-19998	79610	32	1	0	3	1632	0	26	3	-14	-42	0	37	-31	-6	-9	-30	-36	5	-6	-6	49	-12	-1	18	-10	-46	27	26	3	57	-26	2	8	27	-27	24	-38	-15
Timestamp	CatMsg_GetStatsConfirm	MessageId	OpMode	TempDegC	NumBitErrors	NumBits	NumPackets	NumDroppedPackets	NumErrorPackets	RunTimeSecs	Status
1385747562.311	CatMsg_GetStatsConfirm	3279	2	211	14631	38144000	1192	0	11	379	0
1385747562.545	CatMsg_GetStatsRequest	3280
1385747562.576	CatFullScanInfo	3414	0	1485174	0	20584	19716.19	310	327	-19998	79610	32	1	0	3	1632	-11	24	-13	5	-14	-29	11	-13	-56	-5	10	22	-17	23	50	-44	18	23	-27	17	-17	69	-7	10	3	-31	-24	-16	23	3	-19	23	19
1385747562.576	CatMsg_GetStatsConfirm	3280	2	212	14631	38176000	1193	0	11	379	0
1385747562.904	CatFullScanInfo	3415	0	1485493	1	17524	22299.01	308	327	-19998	79610	32	1	0	3	1632	-7	30	-20	12	0	-9	-7	-12	58	-29	3	-18	-16	3	-28	10	-48	-31	-4	-6	-30	-10	3	1	38	17	-15	37	3	-39	29	-18	-40
1385747562.904	CatMsg_GetStatsRequest	3281
1385747562.966	CatMsg_GetStatsConfirm	3281	2	212	14631	38208000	1194	0	11	379	0
1385747563.231	CatFullScanInfo	3416	0	1485810	1	20416	29022.03	78	327	-19998	79610	32	1	0	3	1632	-42	-30	-23	9	-8	17	-43	-44	-28	16	6	24	-38	-36	-36	11	34	7	-32	8	16	24	30	-24	0	-55	18	-10	-6	-20	8	58	3
1385747563.262	CatMsg_GetStatsRequest	3282
[truncated: 1,599 more columns]
