# Supplementary material for: Window-Based Channel Impulse Response Prediction for Time-Varying Ultra-Wideband Channels
Source: PLoS One. 2016 Dec 19;11(12):e0164944. doi: 10.1371/journal.pone.0164944 (PMC5167263; doi:10.1371/journal.pone.0164944)
Supplement: S1 Table — (ZIP) [file pone.0164944.s001.zip › p10/CatLog_010.csv]

Timestamp	CatConfig	OpMode	AntennaMode	CodeChannel	TxGain	PowerupMode	TxNumPackets	TxPacketLenWords	TxPacketDelayMs	AcqIntegrationIndex	AutoThreshold	ManualThreshold	RxFilter	AcqPriPs	AcqPreambleLenUs	AutoIntegration	DataIntegrationIndex	DataType	PayloadPriPs	PayloadLenUs	ScanStartPs	ScanEndPs	ScanStepSizeBins	ScanIntegrationIndex	Flags	PersistFlag
1385747585.165	CatConfig	2	0	0	44	2	0	1000	100	7	1	0	4294967295	94999	1206	1	6	2	105310	217383	-20000	79000	32	1	0	0
Timestamp	CatMsg_GetStatsConfirm	MessageId	OpMode	TempDegC	NumBitErrors	NumBits	NumPackets	NumDroppedPackets	NumErrorPackets	RunTimeSecs	Status
1385747585.196	CatMsg_GetStatsConfirm	3343	2	212	14642	40448000	1264	0	12	402	0
Timestamp	CatFullScanInfo	MessageId	SourceId	Timestamp	ChannelRiseTime	vPeak	LinearSnr	LedIndex	LockspotOffset	ScanStartPs	ScanStopPs	ScanStepBins	ScanFiltering	AntennaId	OperationalMode	NumSamplesTotal	ScanData
1385747585.461	CatFullScanInfo	3486	0	1508071	1	21916	32019.29	317	327	-19998	79610	32	1	0	3	1632	42	20	36	-32	17	-13	19	30	16	-26	10	3	-7	-23	8	10	-47	24	14	29	-15	30	22	27	-15	-36	-7	-8	-49	35	4	-18	22
Timestamp	CatMsg_GetStatsRequest	MessageId
1385747585.508	CatMsg_GetStatsRequest	3344
1385747585.586	CatMsg_GetStatsConfirm	3344	2	212	14642	40480000	1265	0	12	402	0
1385747585.789	CatFullScanInfo	3487	0	1508389	1	18036	18519.48	308	327	-19998	79610	32	1	0	3	1632	-26	-45	4	-16	-6	-16	-7	60	20	-13	33	18	29	18	-32	9	-3	-37	-15	-11	-3	-48	0	5	24	-14	4	-8	12	-31	-58	11	79
1385747585.867	CatMsg_GetStatsRequest	3345
1385747585.976	CatMsg_GetStatsConfirm	3345	2	211	14642	40512000	1266	0	12	402	0
[truncated: 1,599 more columns]
