# Supplementary material for: Window-Based Channel Impulse Response Prediction for Time-Varying Ultra-Wideband Channels
Source: PLoS One. 2016 Dec 19;11(12):e0164944. doi: 10.1371/journal.pone.0164944 (PMC5167263; doi:10.1371/journal.pone.0164944)
Supplement: S1 Table — (ZIP) [file pone.0164944.s001.zip › p11/CatLog_011.csv]

Timestamp	CatConfig	OpMode	AntennaMode	CodeChannel	TxGain	PowerupMode	TxNumPackets	TxPacketLenWords	TxPacketDelayMs	AcqIntegrationIndex	AutoThreshold	ManualThreshold	RxFilter	AcqPriPs	AcqPreambleLenUs	AutoIntegration	DataIntegrationIndex	DataType	PayloadPriPs	PayloadLenUs	ScanStartPs	ScanEndPs	ScanStepSizeBins	ScanIntegrationIndex	Flags	PersistFlag
1385747605.102	CatConfig	2	0	0	44	2	0	1000	100	7	1	0	4294967295	94999	1206	1	6	2	105310	217383	-20000	79000	32	1	0	0
Timestamp	CatFullScanInfo	MessageId	SourceId	Timestamp	ChannelRiseTime	vPeak	LinearSnr	LedIndex	LockspotOffset	ScanStartPs	ScanStopPs	ScanStepBins	ScanFiltering	AntennaId	OperationalMode	NumSamplesTotal	ScanData
1385747605.226	CatFullScanInfo	3548	0	1527786	0	20432	22089.68	315	327	-19998	79610	32	1	0	3	1632	-5	-21	3	-5	23	-23	18	34	13	30	-2	29	-7	-54	2	18	-15	-69	-11	35	-9	25	29	-18	22	33	6	-33	-4	5	-11	-34	51
Timestamp	CatMsg_GetStatsRequest	MessageId
1385747605.242	CatMsg_GetStatsRequest	3399
Timestamp	CatMsg_GetStatsConfirm	MessageId	OpMode	TempDegC	NumBitErrors	NumBits	NumPackets	NumDroppedPackets	NumErrorPackets	RunTimeSecs	Status
1385747605.289	CatMsg_GetStatsConfirm	3399	2	212	14658	42464000	1327	0	13	422	0
1385747605.492	CatFullScanInfo	3549	0	1528105	0	18468	18697.85	310	327	-19998	79610	32	1	0	3	1632	117	-212	227	-247	-228	250	-32	-94	-34	41	19	-6	-23	-26	-23	-46	-68	-44	112	-222	10	110	-69	1	-44	-5	-35	18	-1	-15	31	33	-216
1385747605.601	CatMsg_GetStatsRequest	3400
1385747605.679	CatMsg_GetStatsConfirm	3400	2	212	14658	42496000	1328	0	13	422	0
1385747605.819	CatFullScanInfo	3550	0	1528423	1	17208	15175.23	308	327	-19998	79610	32	1	0	3	1632	12	-60	-25	0	-1	12	-64	-14	46	-13	-23	-3	-18	74	62	32	5	-31	-13	-23	9	3	-9	-4	-16	13	-14	3	-33	2	-43	-12	4
1385747605.960	CatMsg_GetStatsRequest	3401
1385747606.069	CatMsg_GetStatsConfirm	3401	2	213	14658	42528000	1329	0	13	422	0
[truncated: 1,599 more columns]
