# Supplementary material for: Window-Based Channel Impulse Response Prediction for Time-Varying Ultra-Wideband Channels
Source: PLoS One. 2016 Dec 19;11(12):e0164944. doi: 10.1371/journal.pone.0164944 (PMC5167263; doi:10.1371/journal.pone.0164944)
Supplement: S1 Table — (ZIP) [file pone.0164944.s001.zip › p12/CatLog_012.csv]

Timestamp	CatConfig	OpMode	AntennaMode	CodeChannel	TxGain	PowerupMode	TxNumPackets	TxPacketLenWords	TxPacketDelayMs	AcqIntegrationIndex	AutoThreshold	ManualThreshold	RxFilter	AcqPriPs	AcqPreambleLenUs	AutoIntegration	DataIntegrationIndex	DataType	PayloadPriPs	PayloadLenUs	ScanStartPs	ScanEndPs	ScanStepSizeBins	ScanIntegrationIndex	Flags	PersistFlag
1385747650.919	CatConfig	2	0	0	44	2	0	1000	100	7	1	0	4294967295	94999	1206	1	6	2	105310	217383	-20000	79000	32	1	0	0
Timestamp	CatFullScanInfo	MessageId	SourceId	Timestamp	ChannelRiseTime	vPeak	LinearSnr	LedIndex	LockspotOffset	ScanStartPs	ScanStopPs	ScanStepBins	ScanFiltering	AntennaId	OperationalMode	NumSamplesTotal	ScanData
1385747650.950	CatFullScanInfo	3692	0	1573579	1	17512	22974.4	308	327	-19998	79610	32	1	0	3	1632	-35	1	2	46	1	-56	-33	21	42	14	3	-7	-12	14	8	6	45	27	64	-5	-23	-21	19	63	23	-4	25	26	-37	-14	-2	-12	-10
Timestamp	CatMsg_GetStatsRequest	MessageId
1385747651.169	CatMsg_GetStatsRequest	3527
Timestamp	CatMsg_GetStatsConfirm	MessageId	OpMode	TempDegC	NumBitErrors	NumBits	NumPackets	NumDroppedPackets	NumErrorPackets	RunTimeSecs	Status
1385747651.200	CatMsg_GetStatsConfirm	3527	2	212	14658	47072000	1471	0	13	468	0
1385747651.340	CatFullScanInfo	3693	0	1573897	1	16796	16057.05	308	327	-19998	79610	32	1	0	3	1632	-19	-24	-13	42	17	6	6	-9	5	-40	22	35	-3	50	24	-37	11	6	55	2	-6	-9	6	1	-23	-2	-17	4	-9	10	-26	4	-37
1385747651.527	CatMsg_GetStatsRequest	3528
1385747651.590	CatMsg_GetStatsConfirm	3528	2	213	14658	47104000	1472	0	13	468	0
1385747651.605	CatFullScanInfo	3694	0	1574215	1	16552	19531.93	308	327	-19998	79610	32	1	0	3	1632	12	-3	-4	-16	-37	-1	-10	-28	-11	14	23	29	-21	-28	21	5	-21	-17	38	-28	5	-13	-22	-10	-62	-3	6	25	-41	-19	59	16	-42
1385747651.886	CatMsg_GetStatsRequest	3529
[truncated: 1,599 more columns]
