# Supplementary material for: Window-Based Channel Impulse Response Prediction for Time-Varying Ultra-Wideband Channels
Source: PLoS One. 2016 Dec 19;11(12):e0164944. doi: 10.1371/journal.pone.0164944 (PMC5167263; doi:10.1371/journal.pone.0164944)
Supplement: S1 Table — (ZIP) [file pone.0164944.s001.zip › p13/CatLog_013.csv]

Timestamp	CatConfig	OpMode	AntennaMode	CodeChannel	TxGain	PowerupMode	TxNumPackets	TxPacketLenWords	TxPacketDelayMs	AcqIntegrationIndex	AutoThreshold	ManualThreshold	RxFilter	AcqPriPs	AcqPreambleLenUs	AutoIntegration	DataIntegrationIndex	DataType	PayloadPriPs	PayloadLenUs	ScanStartPs	ScanEndPs	ScanStepSizeBins	ScanIntegrationIndex	Flags	PersistFlag
1385747682.868	CatConfig	2	0	0	44	2	0	1000	100	7	1	0	4294967295	94999	1206	1	6	2	105310	217383	-20000	79000	32	1	0	0
Timestamp	CatFullScanInfo	MessageId	SourceId	Timestamp	ChannelRiseTime	vPeak	LinearSnr	LedIndex	LockspotOffset	ScanStartPs	ScanStopPs	ScanStepBins	ScanFiltering	AntennaId	OperationalMode	NumSamplesTotal	ScanData
1385747683.102	CatFullScanInfo	3793	0	1605697	1	17200	25119.53	308	327	-19998	79610	32	1	0	3	1632	-5	-14	-38	-9	-14	9	39	19	-7	-42	9	-26	-16	27	-36	-7	17	40	19	28	13	48	-39	14	19	-29	-32	19	19	-38	-8	-1	-26
Timestamp	CatMsg_GetStatsRequest	MessageId
1385747683.102	CatMsg_GetStatsRequest	3616
Timestamp	CatMsg_GetStatsConfirm	MessageId	OpMode	TempDegC	NumBitErrors	NumBits	NumPackets	NumDroppedPackets	NumErrorPackets	RunTimeSecs	Status
1385747683.164	CatMsg_GetStatsConfirm	3616	2	214	14658	50304000	1572	0	13	500	0
1385747683.429	CatFullScanInfo	3794	0	1606015	1	19068	21482.8	306	327	-19998	79610	32	1	0	3	1632	3	32	-1	-18	32	27	36	-13	6	42	-16	-3	1	21	-34	5	24	49	-46	29	0	5	35	7	23	19	-14	-21	-34	43	30	24	48
1385747683.461	CatMsg_GetStatsRequest	3617
1385747683.554	CatMsg_GetStatsConfirm	3617	2	213	14658	50336000	1573	0	13	500	0
1385747683.757	CatFullScanInfo	3795	0	1606333	0	19916	29728.11	315	327	-19998	79610	32	1	0	3	1632	20	-44	-25	7	-2	4	41	-27	-58	-2	-30	9	-11	17	-4	-9	-8	-8	16	-7	-29	32	-32	3	10	-22	-22	-30	6	-1	-26	-12	-10
1385747683.819	CatMsg_GetStatsRequest	3618
1385747683.944	CatMsg_GetStatsConfirm	3618	2	214	14658	50368000	1574	0	13	500	0
[truncated: 1,599 more columns]
