# Supplementary material for: Window-Based Channel Impulse Response Prediction for Time-Varying Ultra-Wideband Channels
Source: PLoS One. 2016 Dec 19;11(12):e0164944. doi: 10.1371/journal.pone.0164944 (PMC5167263; doi:10.1371/journal.pone.0164944)
Supplement: S1 Table — (ZIP) [file pone.0164944.s001.zip › p14/CatLog_014.csv]

Timestamp	CatConfig	OpMode	AntennaMode	CodeChannel	TxGain	PowerupMode	TxNumPackets	TxPacketLenWords	TxPacketDelayMs	AcqIntegrationIndex	AutoThreshold	ManualThreshold	RxFilter	AcqPriPs	AcqPreambleLenUs	AutoIntegration	DataIntegrationIndex	DataType	PayloadPriPs	PayloadLenUs	ScanStartPs	ScanEndPs	ScanStepSizeBins	ScanIntegrationIndex	Flags	PersistFlag
1385747705.457	CatConfig	2	0	0	44	2	0	1000	100	7	1	0	4294967295	94999	1206	1	6	2	105310	217383	-20000	79000	32	1	0	0
Timestamp	CatFullScanInfo	MessageId	SourceId	Timestamp	ChannelRiseTime	vPeak	LinearSnr	LedIndex	LockspotOffset	ScanStartPs	ScanStopPs	ScanStepBins	ScanFiltering	AntennaId	OperationalMode	NumSamplesTotal	ScanData
1385747705.691	CatFullScanInfo	3864	0	1628275	0	19280	22698.77	310	327	-19998	79610	32	1	0	3	1632	-18	-34	17	-7	-52	22	21	8	-31	59	-8	-32	-9	16	44	13	4	-33	-34	25	36	18	29	-36	-15	-47	-4	6	4	38	14	7	11
Timestamp	CatMsg_GetStatsRequest	MessageId
1385747705.706	CatMsg_GetStatsRequest	3679
Timestamp	CatMsg_GetStatsConfirm	MessageId	OpMode	TempDegC	NumBitErrors	NumBits	NumPackets	NumDroppedPackets	NumErrorPackets	RunTimeSecs	Status
1385747705.753	CatMsg_GetStatsConfirm	3679	2	213	14675	52576000	1643	0	15	522	0
1385747706.018	CatFullScanInfo	3865	0	1628593	0	19064	19602.41	310	327	-19998	79610	32	1	0	3	1632	10	-41	25	-63	-25	-6	34	-7	-51	-45	13	12	11	-37	9	3	-24	-1	31	2	9	-19	-21	-20	-45	-21	-14	-41	18	77	-16	3	-18
1385747706.065	CatMsg_GetStatsRequest	3680
1385747706.143	CatMsg_GetStatsConfirm	3680	2	213	14675	52608000	1644	0	15	523	0
1385747706.346	CatFullScanInfo	3866	0	1628911	0	19860	20478	317	327	-19998	79610	32	1	0	3	1632	9	-12	-10	26	-7	9	-21	-16	1	-25	-19	5	0	25	23	-10	-47	3	-15	-14	43	11	-8	-4	-12	43	-23	-2	-17	-36	28	-65	-14
1385747706.424	CatMsg_GetStatsRequest	3681
1385747706.533	CatMsg_GetStatsConfirm	3681	2	214	14675	52640000	1645	0	15	523	0
1385747706.658	CatFullScanInfo	3867	0	1629229	0	19028	21408.37	310	327	-19998	79610	32	1	0	3	1632	19	20	4	-17	39	-4	38	-2	-21	-40	-52	-24	30	28	4	37	17	8	-6	1	-8	-15	-2	-3	7	-34	50	50	-48	-5	-2	-17	-4
[truncated: 1,599 more columns]
