# Supplementary material for: Window-Based Channel Impulse Response Prediction for Time-Varying Ultra-Wideband Channels
Source: PLoS One. 2016 Dec 19;11(12):e0164944. doi: 10.1371/journal.pone.0164944 (PMC5167263; doi:10.1371/journal.pone.0164944)
Supplement: S1 Table — (ZIP) [file pone.0164944.s001.zip › p15/CatLog_015.csv]

Timestamp	CatConfig	OpMode	AntennaMode	CodeChannel	TxGain	PowerupMode	TxNumPackets	TxPacketLenWords	TxPacketDelayMs	AcqIntegrationIndex	AutoThreshold	ManualThreshold	RxFilter	AcqPriPs	AcqPreambleLenUs	AutoIntegration	DataIntegrationIndex	DataType	PayloadPriPs	PayloadLenUs	ScanStartPs	ScanEndPs	ScanStepSizeBins	ScanIntegrationIndex	Flags	PersistFlag
1385747730.822	CatConfig	2	0	0	44	2	0	1000	100	7	1	0	4294967295	94999	1206	1	6	2	105310	217383	-20000	79000	32	1	0	0
Timestamp	CatMsg_GetStatsRequest	MessageId
1385747730.838	CatMsg_GetStatsRequest	3749
Timestamp	CatMsg_GetStatsConfirm	MessageId	OpMode	TempDegC	NumBitErrors	NumBits	NumPackets	NumDroppedPackets	NumErrorPackets	RunTimeSecs	Status
1385747730.931	CatMsg_GetStatsConfirm	3749	2	214	14700	55104000	1722	0	16	547	0
Timestamp	CatFullScanInfo	MessageId	SourceId	Timestamp	ChannelRiseTime	vPeak	LinearSnr	LedIndex	LockspotOffset	ScanStartPs	ScanStopPs	ScanStepBins	ScanFiltering	AntennaId	OperationalMode	NumSamplesTotal	ScanData
1385747731.134	CatFullScanInfo	3944	0	1653715	0	21516	49879.28	304	327	-19998	79610	32	1	0	3	1632	10	14	9	0	2	-24	-34	-33	-10	-21	4	4	5	-2	-18	-20	-2	-28	12	46	24	-40	-1	-5	0	9	-14	-9	0	4	3	-3	25
1385747731.181	CatMsg_GetStatsRequest	3750
1385747731.259	CatMsg_GetStatsConfirm	3750	2	214	14700	55136000	1723	0	16	548	0
1385747731.462	CatFullScanInfo	3945	0	1654033	1	16840	13519.63	308	327	-19998	79610	32	1	0	3	1632	8	-11	-2	-15	-10	-12	-24	-29	-13	-39	14	-9	-6	-21	29	5	59	-2	22	-6	-11	17	-21	17	34	-69	29	-41	12	25	-31	18	-38
1385747731.540	CatMsg_GetStatsRequest	3751
1385747731.587	CatMsg_GetStatsConfirm	3751	2	214	14700	55168000	1724	0	16	548	0
1385747731.789	CatFullScanInfo	3946	0	1654351	1	20608	31014.59	317	327	-19998	79610	32	1	0	3	1632	-4	56	0	4	-17	-29	14	35	-21	1	-9	16	0	-3	-33	21	-8	57	11	-3	-24	12	-34	28	7	-45	-29	-7	-15	-3	-25	-29	26
[truncated: 1,599 more columns]
