# Supplementary material for: Window-Based Channel Impulse Response Prediction for Time-Varying Ultra-Wideband Channels
Source: PLoS One. 2016 Dec 19;11(12):e0164944. doi: 10.1371/journal.pone.0164944 (PMC5167263; doi:10.1371/journal.pone.0164944)
Supplement: S1 Table — (ZIP) [file pone.0164944.s001.zip › p16/CatLog_016.csv]

Timestamp	CatConfig	OpMode	AntennaMode	CodeChannel	TxGain	PowerupMode	TxNumPackets	TxPacketLenWords	TxPacketDelayMs	AcqIntegrationIndex	AutoThreshold	ManualThreshold	RxFilter	AcqPriPs	AcqPreambleLenUs	AutoIntegration	DataIntegrationIndex	DataType	PayloadPriPs	PayloadLenUs	ScanStartPs	ScanEndPs	ScanStepSizeBins	ScanIntegrationIndex	Flags	PersistFlag
1385747754.113	CatConfig	2	0	0	44	2	0	1000	100	7	1	0	4294967295	94999	1206	1	6	2	105310	217383	-20000	79000	32	1	0	0
Timestamp	CatMsg_GetStatsRequest	MessageId
1385747754.144	CatMsg_GetStatsRequest	3814
Timestamp	CatMsg_GetStatsConfirm	MessageId	OpMode	TempDegC	NumBitErrors	NumBits	NumPackets	NumDroppedPackets	NumErrorPackets	RunTimeSecs	Status
1385747754.191	CatMsg_GetStatsConfirm	3814	2	215	14700	57440000	1795	0	16	571	0
Timestamp	CatFullScanInfo	MessageId	SourceId	Timestamp	ChannelRiseTime	vPeak	LinearSnr	LedIndex	LockspotOffset	ScanStartPs	ScanStopPs	ScanStepBins	ScanFiltering	AntennaId	OperationalMode	NumSamplesTotal	ScanData
1385747754.332	CatFullScanInfo	4017	0	1676929	0	20072	19680.26	315	327	-19998	79610	32	1	0	3	1632	16	-36	14	5	10	0	32	30	16	-41	26	-34	2	-10	8	48	-9	27	-8	-4	20	6	-31	-21	-7	-44	36	21	18	5	1	22	-42
1385747754.503	CatMsg_GetStatsRequest	3815
1385747754.581	CatMsg_GetStatsConfirm	3815	2	215	14700	57472000	1796	0	16	571	0
1385747754.659	CatFullScanInfo	4018	0	1677247	1	20404	29684.42	306	327	-19998	79610	32	1	0	3	1632	-1	3	8	51	29	39	25	-30	0	-6	33	-19	43	-6	8	18	21	-31	34	10	-14	13	-44	-7	6	10	-9	29	8	50	-4	-7	59
1385747754.862	CatMsg_GetStatsRequest	3816
1385747754.971	CatMsg_GetStatsConfirm	3816	2	215	14700	57504000	1797	0	16	571	0
1385747754.987	CatFullScanInfo	4019	0	1677565	1	19488	21112.57	306	327	-19998	79610	32	1	0	3	1632	-19	-22	-26	50	10	-18	22	-19	-14	5	8	9	-44	46	-25	58	10	20	-10	30	15	10	-12	23	-15	-26	-2	-60	68	-21	-19	81	-28
[truncated: 1,599 more columns]
