# Supplementary material for: Window-Based Channel Impulse Response Prediction for Time-Varying Ultra-Wideband Channels
Source: PLoS One. 2016 Dec 19;11(12):e0164944. doi: 10.1371/journal.pone.0164944 (PMC5167263; doi:10.1371/journal.pone.0164944)
Supplement: S1 Table — (ZIP) [file pone.0164944.s001.zip › p17/CatLog_017.csv]

Timestamp	CatConfig	OpMode	AntennaMode	CodeChannel	TxGain	PowerupMode	TxNumPackets	TxPacketLenWords	TxPacketDelayMs	AcqIntegrationIndex	AutoThreshold	ManualThreshold	RxFilter	AcqPriPs	AcqPreambleLenUs	AutoIntegration	DataIntegrationIndex	DataType	PayloadPriPs	PayloadLenUs	ScanStartPs	ScanEndPs	ScanStepSizeBins	ScanIntegrationIndex	Flags	PersistFlag
1385747777.108	CatConfig	2	0	0	44	2	0	1000	100	7	1	0	4294967295	94999	1206	1	6	2	105310	217383	-20000	79000	32	1	0	0
Timestamp	CatMsg_GetStatsConfirm	MessageId	OpMode	TempDegC	NumBitErrors	NumBits	NumPackets	NumDroppedPackets	NumErrorPackets	RunTimeSecs	Status
1385747777.139	CatMsg_GetStatsConfirm	3878	2	216	14707	59744000	1867	0	17	594	0
Timestamp	CatFullScanInfo	MessageId	SourceId	Timestamp	ChannelRiseTime	vPeak	LinearSnr	LedIndex	LockspotOffset	ScanStartPs	ScanStopPs	ScanStepBins	ScanFiltering	AntennaId	OperationalMode	NumSamplesTotal	ScanData
1385747777.217	CatFullScanInfo	4089	0	1699825	0	18332	16751.48	310	327	-19998	79610	32	1	0	3	1632	-27	43	15	-55	-12	-47	-55	13	-13	-38	-10	-36	1	-10	26	-37	2	5	21	-13	-30	-7	0	-8	45	-15	29	13	-18	4	5	-21	13
Timestamp	CatMsg_GetStatsRequest	MessageId
1385747777.466	CatMsg_GetStatsRequest	3879
1385747777.544	CatFullScanInfo	4090	0	1700143	0	18460	14367.46	310	327	-19998	79610	32	1	0	3	1632	-137	-151	173	-239	-349	233	49	-54	-230	189	76	-187	143	66	12	-148	-282	181	-11	-77	-201	289	2	-57	-100	198	-167	25	352	-215	-137	54	-107
1385747777.544	CatMsg_GetStatsConfirm	3879	2	215	14707	59808000	1869	0	17	594	0
1385747777.825	CatMsg_GetStatsRequest	3880
1385747777.903	CatFullScanInfo	4091	0	1700461	0	21156	21269.74	304	327	-19998	79610	32	1	0	3	1632	39	-12	28	-7	-18	-33	1	-22	-11	-104	-19	42	-17	-55	42	27	-13	9	-8	0	5	41	-14	12	-46	20	-12	7	-10	-21	-22	-10	1
1385747777.903	CatMsg_GetStatsConfirm	3880	2	214	14707	59840000	1870	0	17	594	0
1385747778.168	CatFullScanInfo	4092	0	1700779	0	19572	21931.89	310	327	-19998	79610	32	1	0	3	1632	4	7	7	27	-34	3	-25	39	-6	-5	34	27	-37	1	1	-11	-9	21	3	34	21	14	-19	63	18	-31	11	6	-15	-1	-14	21	-4
1385747778.184	CatMsg_GetStatsRequest	3881
1385747778.231	CatMsg_GetStatsConfirm	3881	2	214	14707	59872000	1871	0	17	595	0
[truncated: 1,599 more columns]
