# Supplementary material for: Window-Based Channel Impulse Response Prediction for Time-Varying Ultra-Wideband Channels
Source: PLoS One. 2016 Dec 19;11(12):e0164944. doi: 10.1371/journal.pone.0164944 (PMC5167263; doi:10.1371/journal.pone.0164944)
Supplement: S1 Table — (ZIP) [file pone.0164944.s001.zip › p18/CatLog_018.csv]

Timestamp	CatConfig	OpMode	AntennaMode	CodeChannel	TxGain	PowerupMode	TxNumPackets	TxPacketLenWords	TxPacketDelayMs	AcqIntegrationIndex	AutoThreshold	ManualThreshold	RxFilter	AcqPriPs	AcqPreambleLenUs	AutoIntegration	DataIntegrationIndex	DataType	PayloadPriPs	PayloadLenUs	ScanStartPs	ScanEndPs	ScanStepSizeBins	ScanIntegrationIndex	Flags	PersistFlag
1385747797.793	CatConfig	2	0	0	44	2	0	1000	100	7	1	0	4294967295	94999	1206	1	6	2	105310	217383	-20000	79000	32	1	0	0
Timestamp	CatFullScanInfo	MessageId	SourceId	Timestamp	ChannelRiseTime	vPeak	LinearSnr	LedIndex	LockspotOffset	ScanStartPs	ScanStopPs	ScanStepBins	ScanFiltering	AntennaId	OperationalMode	NumSamplesTotal	ScanData
1385747797.902	CatFullScanInfo	4153	0	1720495	0	18628	15819.97	310	327	-19998	79610	32	1	0	3	1632	3	12	15	-24	-12	34	-48	17	3	-3	7	14	0	12	25	-29	-12	12	-15	-31	4	-8	26	-48	13	-44	22	26	-17	60	52	-4	3
Timestamp	CatMsg_GetStatsRequest	MessageId
1385747797.918	CatMsg_GetStatsRequest	3936
Timestamp	CatMsg_GetStatsConfirm	MessageId	OpMode	TempDegC	NumBitErrors	NumBits	NumPackets	NumDroppedPackets	NumErrorPackets	RunTimeSecs	Status
1385747797.965	CatMsg_GetStatsConfirm	3936	2	215	14707	61824000	1932	1	17	614	0
1385747798.230	CatFullScanInfo	4154	0	1720813	1	18252	18145.11	306	327	-19998	79610	32	1	0	3	1632	23	19	-30	-19	-8	15	-34	8	-16	-15	-3	7	-32	33	-6	32	-4	48	10	13	15	20	33	-3	27	-10	-63	31	-17	14	-28	-8	35
1385747798.277	CatMsg_GetStatsRequest	3937
1385747798.355	CatMsg_GetStatsConfirm	3937	2	216	14707	61856000	1933	1	17	615	0
1385747798.558	CatFullScanInfo	4155	0	1721131	1	19820	24670.55	317	327	-19998	79610	32	1	0	3	1632	-34	16	-7	17	27	-45	50	17	12	-13	-30	1	-54	-35	10	21	12	6	-50	31	-30	10	-28	1	38	22	-16	-22	-30	26	-27	-21	-13
1385747798.636	CatMsg_GetStatsRequest	3938
[truncated: 1,599 more columns]
