# Supplementary material for: Window-Based Channel Impulse Response Prediction for Time-Varying Ultra-Wideband Channels
Source: PLoS One. 2016 Dec 19;11(12):e0164944. doi: 10.1371/journal.pone.0164944 (PMC5167263; doi:10.1371/journal.pone.0164944)
Supplement: S1 Table — (ZIP) [file pone.0164944.s001.zip › p19/CatLog_019.csv]

Timestamp	CatConfig	OpMode	AntennaMode	CodeChannel	TxGain	PowerupMode	TxNumPackets	TxPacketLenWords	TxPacketDelayMs	AcqIntegrationIndex	AutoThreshold	ManualThreshold	RxFilter	AcqPriPs	AcqPreambleLenUs	AutoIntegration	DataIntegrationIndex	DataType	PayloadPriPs	PayloadLenUs	ScanStartPs	ScanEndPs	ScanStepSizeBins	ScanIntegrationIndex	Flags	PersistFlag
1385747836.871	CatConfig	2	0	0	44	2	0	1000	100	7	1	0	4294967295	94999	1206	1	6	2	105310	217383	-20000	79000	32	1	0	0
Timestamp	CatFullScanInfo	MessageId	SourceId	Timestamp	ChannelRiseTime	vPeak	LinearSnr	LedIndex	LockspotOffset	ScanStartPs	ScanStopPs	ScanStepBins	ScanFiltering	AntennaId	OperationalMode	NumSamplesTotal	ScanData
1385747837.012	CatFullScanInfo	4276	0	1759609	1	18300	15938.7	306	327	-19998	79610	32	1	0	3	1632	-2	1	-5	42	9	-42	21	-23	-238	330	27	5	8	113	31	-118	-27	20	-7	-50	5	11	-21	-16	17	128	20	82	119	-90	-98	43	18
Timestamp	CatMsg_GetStatsRequest	MessageId
1385747837.027	CatMsg_GetStatsRequest	4045
Timestamp	CatMsg_GetStatsConfirm	MessageId	OpMode	TempDegC	NumBitErrors	NumBits	NumPackets	NumDroppedPackets	NumErrorPackets	RunTimeSecs	Status
1385747837.074	CatMsg_GetStatsConfirm	4045	2	216	14708	65760000	2055	1	18	654	0
1385747837.339	CatFullScanInfo	4277	0	1759927	1	18964	23041.97	306	327	-19998	79610	32	1	0	3	1632	14	3	-44	24	4	-36	-4	-21	10	16	13	-9	35	-8	21	26	-30	-1	-18	-31	44	-17	28	0	14	-6	14	-14	-42	-32	-22	-20	-33
1385747837.386	CatMsg_GetStatsRequest	4046
1385747837.464	CatMsg_GetStatsConfirm	4046	2	216	14708	65792000	2056	1	18	654	0
1385747837.667	CatFullScanInfo	4278	0	1760245	1	15908	16628.51	308	327	-19998	79610	32	1	0	3	1632	36	-81	46	-12	34	20	-21	-9	-2	52	-10	13	24	11	63	-31	7	24	3	8	-8	-53	11	-2	-23	-7	2	35	-20	38	34	26	11
1385747837.745	CatMsg_GetStatsRequest	4047
1385747837.854	CatMsg_GetStatsConfirm	4047	2	215	14708	65824000	2057	1	18	654	0
[truncated: 1,599 more columns]
