# Supplementary material for: Window-Based Channel Impulse Response Prediction for Time-Varying Ultra-Wideband Channels
Source: PLoS One. 2016 Dec 19;11(12):e0164944. doi: 10.1371/journal.pone.0164944 (PMC5167263; doi:10.1371/journal.pone.0164944)
Supplement: S1 Table — (ZIP) [file pone.0164944.s001.zip › p20/CatLog_020.csv]

Timestamp	CatConfig	OpMode	AntennaMode	CodeChannel	TxGain	PowerupMode	TxNumPackets	TxPacketLenWords	TxPacketDelayMs	AcqIntegrationIndex	AutoThreshold	ManualThreshold	RxFilter	AcqPriPs	AcqPreambleLenUs	AutoIntegration	DataIntegrationIndex	DataType	PayloadPriPs	PayloadLenUs	ScanStartPs	ScanEndPs	ScanStepSizeBins	ScanIntegrationIndex	Flags	PersistFlag
1385747882.096	CatConfig	2	0	0	44	2	0	1000	100	7	1	0	4294967295	94999	1206	1	6	2	105310	217383	-20000	79000	32	1	0	0
Timestamp	CatFullScanInfo	MessageId	SourceId	Timestamp	ChannelRiseTime	vPeak	LinearSnr	LedIndex	LockspotOffset	ScanStartPs	ScanStopPs	ScanStepBins	ScanFiltering	AntennaId	OperationalMode	NumSamplesTotal	ScanData
1385747882.189	CatFullScanInfo	4418	0	1804765	1	19280	30853.8	315	327	-19998	79610	32	1	0	3	1632	-8	-4	10	36	-15	-36	-13	14	-4	-19	-22	-27	38	54	21	-21	-2	1	29	-25	7	-18	-2	-10	-6	-10	-3	-23	8	11	16	-6	-8
Timestamp	CatMsg_GetStatsRequest	MessageId
1385747882.236	CatMsg_GetStatsRequest	4171
Timestamp	CatMsg_GetStatsConfirm	MessageId	OpMode	TempDegC	NumBitErrors	NumBits	NumPackets	NumDroppedPackets	NumErrorPackets	RunTimeSecs	Status
1385747882.314	CatMsg_GetStatsConfirm	4171	2	217	14708	70304000	2197	1	18	699	0
1385747882.517	CatFullScanInfo	4419	0	1805083	0	20932	25108.8	310	327	-19998	79610	32	1	0	3	1632	14	-6	3	-2	-37	23	-19	-39	-14	-41	-33	-3	1	32	-25	-15	-27	4	9	-18	-24	24	9	20	-33	-7	0	-30	-14	32	16	-6	-28
1385747882.595	CatMsg_GetStatsRequest	4172
1385747882.642	CatMsg_GetStatsConfirm	4172	2	218	14708	70336000	2198	1	18	699	0
1385747882.782	CatFullScanInfo	4420	0	1805401	0	18960	25708.61	310	327	-19998	79610	32	1	0	3	1632	-47	49	12	-17	27	-37	-27	30	-37	-18	49	-30	-28	0	25	-8	-21	-4	17	-1	-9	27	39	-45	12	-77	17	1	-1	11	2	40	-19
1385747882.954	CatMsg_GetStatsRequest	4173
1385747883.032	CatMsg_GetStatsConfirm	4173	2	216	14708	70368000	2199	1	18	699	0
1385747883.141	CatFullScanInfo	4421	0	1805719	1	15824	19458.55	308	327	-19998	79610	32	1	0	3	1632	13	-16	-1	30	35	0	17	10	16	-18	12	18	-5	-45	13	-17	21	9	-6	44	33	15	3	17	-4	15	12	7	-10	-32	53	14	-27
[truncated: 1,599 more columns]
