# Supplementary material for: Window-Based Channel Impulse Response Prediction for Time-Varying Ultra-Wideband Channels
Source: PLoS One. 2016 Dec 19;11(12):e0164944. doi: 10.1371/journal.pone.0164944 (PMC5167263; doi:10.1371/journal.pone.0164944)
Supplement: S1 Table — (ZIP) [file pone.0164944.s001.zip › p21/CatLog_021.csv]

Timestamp	CatConfig	OpMode	AntennaMode	CodeChannel	TxGain	PowerupMode	TxNumPackets	TxPacketLenWords	TxPacketDelayMs	AcqIntegrationIndex	AutoThreshold	ManualThreshold	RxFilter	AcqPriPs	AcqPreambleLenUs	AutoIntegration	DataIntegrationIndex	DataType	PayloadPriPs	PayloadLenUs	ScanStartPs	ScanEndPs	ScanStepSizeBins	ScanIntegrationIndex	Flags	PersistFlag
1385747908.507	CatConfig	2	0	0	44	2	0	1000	100	7	1	0	4294967295	94999	1206	1	6	2	105310	217383	-20000	79000	32	1	0	0
Timestamp	CatMsg_GetStatsConfirm	MessageId	OpMode	TempDegC	NumBitErrors	NumBits	NumPackets	NumDroppedPackets	NumErrorPackets	RunTimeSecs	Status
1385747908.538	CatMsg_GetStatsConfirm	4244	2	218	14708	72928000	2279	1	18	725	0
Timestamp	CatFullScanInfo	MessageId	SourceId	Timestamp	ChannelRiseTime	vPeak	LinearSnr	LedIndex	LockspotOffset	ScanStartPs	ScanStopPs	ScanStepBins	ScanFiltering	AntennaId	OperationalMode	NumSamplesTotal	ScanData
1385747908.553	CatFullScanInfo	4501	0	1831159	1	18872	23200.68	306	327	-19998	79610	32	1	0	3	1632	23	-14	10	53	32	-31	-50	12	37	-24	4	20	-64	9	-15	20	61	31	2	-4	-2	13	3	18	12	26	-14	-1	8	-25	-22	43	69
Timestamp	CatMsg_GetStatsRequest	MessageId
1385747908.787	CatMsg_GetStatsRequest	4245
1385747908.881	CatFullScanInfo	4502	0	1831477	1	16316	13562.55	308	327	-19998	79610	32	1	0	3	1632	-40	27	-25	4	-17	-12	12	7	-13	0	0	16	-51	17	-9	33	25	5	-23	-23	-14	50	-3	42	-63	16	14	6	8	41	-13	7	26
1385747908.881	CatMsg_GetStatsConfirm	4245	2	217	14708	72992000	2281	1	18	725	0
1385747909.146	CatMsg_GetStatsRequest	4246
1385747909.209	CatFullScanInfo	4503	0	1831795	1	18096	17634.11	306	327	-19998	79610	32	1	0	3	1632	26	-20	11	19	36	39	-22	-21	1	3	-27	22	-11	59	-1	29	30	-43	13	15	-9	-26	-35	-5	7	-6	33	28	-36	-7	33	11	4
1385747909.209	CatMsg_GetStatsConfirm	4246	2	219	14708	73024000	2282	1	18	726	0
1385747909.505	CatMsg_GetStatsRequest	4247
1385747909.536	CatFullScanInfo	4504	0	1832113	0	20492	24407.43	304	327	-19998	79610	32	1	0	3	1632	-19	-2	19	-32	-8	20	-23	10	-32	-23	-24	1	-10	44	7	9	-3	-13	1	-47	-12	-7	-3	-6	-25	-57	-13	-14	20	-27	-14	-7	24
1385747909.536	CatMsg_GetStatsConfirm	4247	2	217	14708	73056000	2283	1	18	726	0
[truncated: 1,599 more columns]
