# Supplementary material for: Window-Based Channel Impulse Response Prediction for Time-Varying Ultra-Wideband Channels
Source: PLoS One. 2016 Dec 19;11(12):e0164944. doi: 10.1371/journal.pone.0164944 (PMC5167263; doi:10.1371/journal.pone.0164944)
Supplement: S1 Table — (ZIP) [file pone.0164944.s001.zip › p22/CatLog_022.csv]

Timestamp	CatConfig	OpMode	AntennaMode	CodeChannel	TxGain	PowerupMode	TxNumPackets	TxPacketLenWords	TxPacketDelayMs	AcqIntegrationIndex	AutoThreshold	ManualThreshold	RxFilter	AcqPriPs	AcqPreambleLenUs	AutoIntegration	DataIntegrationIndex	DataType	PayloadPriPs	PayloadLenUs	ScanStartPs	ScanEndPs	ScanStepSizeBins	ScanIntegrationIndex	Flags	PersistFlag
1385747976.663	CatConfig	2	0	0	44	2	0	1000	100	7	1	0	4294967295	94999	1206	1	6	2	105310	217383	-20000	79000	32	1	0	0
Timestamp	CatFullScanInfo	MessageId	SourceId	Timestamp	ChannelRiseTime	vPeak	LinearSnr	LedIndex	LockspotOffset	ScanStartPs	ScanStopPs	ScanStepBins	ScanFiltering	AntennaId	OperationalMode	NumSamplesTotal	ScanData
1385747976.928	CatFullScanInfo	4716	0	1899529	1	16180	12513.52	308	327	-19998	79610	32	1	0	3	1632	13	-6	11	2	-60	39	63	-20	-17	-65	239	-5	-40	185	-140	227	4	-2	1	19	10	-14	-50	-52	-38	-9	312	-284	78	-82	191	94	17
Timestamp	CatMsg_GetStatsRequest	MessageId
1385747976.960	CatMsg_GetStatsRequest	4435
Timestamp	CatMsg_GetStatsConfirm	MessageId	OpMode	TempDegC	NumBitErrors	NumBits	NumPackets	NumDroppedPackets	NumErrorPackets	RunTimeSecs	Status
1385747977.053	CatMsg_GetStatsConfirm	4435	2	218	14778	79840000	2495	1	21	793	0
1385747977.256	CatFullScanInfo	4717	0	1899847	0	17904	26886.55	310	327	-19998	79610	32	1	0	3	1632	73	-29	25	-2	30	-5	-4	13	46	-24	6	3	7	22	11	23	31	18	42	-40	-20	14	-21	13	5	3	2	3	-24	-30	49	31	-28
1385747977.318	CatMsg_GetStatsRequest	4436
1385747977.381	CatMsg_GetStatsConfirm	4436	2	218	14778	79872000	2496	1	21	794	0
1385747977.584	CatFullScanInfo	4718	0	1900165	0	18276	27632.17	310	327	-19998	79610	32	1	0	3	1632	32	12	0	40	-14	-7	-1	-32	-28	5	-18	-14	28	-59	12	-14	5	-14	-7	15	23	22	-59	-1	-11	-23	-6	-31	-43	26	11	-46	24
1385747977.677	CatMsg_GetStatsRequest	4437
1385747977.724	CatMsg_GetStatsConfirm	4437	2	219	14778	79904000	2497	1	21	794	0
1385747977.849	CatFullScanInfo	4719	0	1900483	1	17380	16321.43	306	327	-19998	79610	32	1	0	3	1632	-48	2	47	7	53	-20	16	-16	56	-8	-29	4	19	-9	-29	8	2	-18	21	19	-45	-19	13	12	-13	-6	12	26	2	-16	43	-13	4
[truncated: 1,599 more columns]
