# Supplementary material for: Window-Based Channel Impulse Response Prediction for Time-Varying Ultra-Wideband Channels
Source: PLoS One. 2016 Dec 19;11(12):e0164944. doi: 10.1371/journal.pone.0164944 (PMC5167263; doi:10.1371/journal.pone.0164944)
Supplement: S1 Table — (ZIP) [file pone.0164944.s001.zip › p23/CatLog_023.csv]

Timestamp	CatConfig	OpMode	AntennaMode	CodeChannel	TxGain	PowerupMode	TxNumPackets	TxPacketLenWords	TxPacketDelayMs	AcqIntegrationIndex	AutoThreshold	ManualThreshold	RxFilter	AcqPriPs	AcqPreambleLenUs	AutoIntegration	DataIntegrationIndex	DataType	PayloadPriPs	PayloadLenUs	ScanStartPs	ScanEndPs	ScanStepSizeBins	ScanIntegrationIndex	Flags	PersistFlag
1385747997.364	CatConfig	2	0	0	44	2	0	1000	100	7	1	0	4294967295	94999	1206	1	6	2	105310	217383	-20000	79000	32	1	0	0
Timestamp	CatMsg_GetStatsRequest	MessageId
1385747997.411	CatMsg_GetStatsRequest	4492
Timestamp	CatMsg_GetStatsConfirm	MessageId	OpMode	TempDegC	NumBitErrors	NumBits	NumPackets	NumDroppedPackets	NumErrorPackets	RunTimeSecs	Status
1385747997.505	CatMsg_GetStatsConfirm	4492	2	218	14779	81888000	2559	1	22	814	0
Timestamp	CatFullScanInfo	MessageId	SourceId	Timestamp	ChannelRiseTime	vPeak	LinearSnr	LedIndex	LockspotOffset	ScanStartPs	ScanStopPs	ScanStepBins	ScanFiltering	AntennaId	OperationalMode	NumSamplesTotal	ScanData
1385747997.583	CatFullScanInfo	4781	0	1920199	1	16196	16906.45	308	327	-19998	79610	32	1	0	3	1632	23	19	-11	-48	36	18	7	53	6	-42	-2	-13	12	-4	2	-11	33	0	4	36	22	-17	-43	10	-4	3	-15	43	-17	-2	22	-20	-7
1385747997.770	CatMsg_GetStatsRequest	4493
1385747997.895	CatMsg_GetStatsConfirm	4493	2	218	14779	81920000	2560	1	22	814	0
1385747997.910	CatFullScanInfo	4782	0	1920517	0	16576	23325.66	310	327	-19998	79610	32	1	0	3	1632	-183	265	-219	402	52	-65	-47	71	-5	36	4	-44	-13	-5	19	74	60	174	205	44	-12	-101	24	80	23	4	-12	5	39	31	9	14	307
1385747998.129	CatMsg_GetStatsRequest	4494
1385747998.160	CatMsg_GetStatsConfirm	4494	2	218	14779	81952000	2561	1	22	815	0
1385747998.238	CatFullScanInfo	4783	0	1920835	1	15804	18035.62	308	327	-19998	79610	32	1	0	3	1632	55	-17	-33	-38	-14	18	19	-1	-42	-1	-21	-8	-19	-42	8	-26	-4	45	0	-24	-27	-18	-12	-15	-42	-32	-10	6	-5	-12	-11	-30	9
1385747998.488	CatMsg_GetStatsRequest	4495
1385747998.566	CatFullScanInfo	4784	0	1921153	1	19356	20561.14	315	327	-19998	79610	32	1	0	3	1632	-30	-17	-19	-41	-2	-4	11	-15	-45	25	-39	-47	-9	-33	-9	-5	-58	36	-7	-17	26	-14	7	1	1	-16	-21	-29	-2	42	-10	-29	1
1385747998.566	CatMsg_GetStatsConfirm	4495	2	218	14779	82016000	2563	1	22	815	0
[truncated: 1,599 more columns]
