# Supplementary material for: Window-Based Channel Impulse Response Prediction for Time-Varying Ultra-Wideband Channels
Source: PLoS One. 2016 Dec 19;11(12):e0164944. doi: 10.1371/journal.pone.0164944 (PMC5167263; doi:10.1371/journal.pone.0164944)
Supplement: S1 Table — (ZIP) [file pone.0164944.s001.zip › p24/CatLog_024.csv]

Timestamp	CatConfig	OpMode	AntennaMode	CodeChannel	TxGain	PowerupMode	TxNumPackets	TxPacketLenWords	TxPacketDelayMs	AcqIntegrationIndex	AutoThreshold	ManualThreshold	RxFilter	AcqPriPs	AcqPreambleLenUs	AutoIntegration	DataIntegrationIndex	DataType	PayloadPriPs	PayloadLenUs	ScanStartPs	ScanEndPs	ScanStepSizeBins	ScanIntegrationIndex	Flags	PersistFlag
1385748017.301	CatConfig	2	0	0	44	2	0	1000	100	7	1	0	4294967295	94999	1206	1	6	2	105310	217383	-20000	79000	32	1	0	0
Timestamp	CatMsg_GetStatsRequest	MessageId
1385748017.504	CatMsg_GetStatsRequest	4548
Timestamp	CatMsg_GetStatsConfirm	MessageId	OpMode	TempDegC	NumBitErrors	NumBits	NumPackets	NumDroppedPackets	NumErrorPackets	RunTimeSecs	Status
1385748017.598	CatMsg_GetStatsConfirm	4548	2	218	14779	83904000	2622	1	22	834	0
Timestamp	CatFullScanInfo	MessageId	SourceId	Timestamp	ChannelRiseTime	vPeak	LinearSnr	LedIndex	LockspotOffset	ScanStartPs	ScanStopPs	ScanStepBins	ScanFiltering	AntennaId	OperationalMode	NumSamplesTotal	ScanData
1385748017.613	CatFullScanInfo	4844	0	1940233	0	18068	26416.44	310	327	-19998	79610	32	1	0	3	1632	-28	6	-10	-21	57	16	-6	38	-26	28	-24	-25	-27	-25	54	43	-1	11	-14	2	19	-5	2	45	-1	-25	11	-10	3	7	10	3	16
1385748017.863	CatMsg_GetStatsRequest	4549
1385748017.941	CatFullScanInfo	4845	0	1940551	1	15808	13024.82	308	327	-19998	79610	32	1	0	3	1632	-12	14	23	-67	-26	20	28	11	6	5	-4	-13	7	-58	0	28	-4	9	7	-18	-8	46	49	3	37	-51	-42	-30	22	-57	20	3	24
1385748017.941	CatMsg_GetStatsConfirm	4549	2	217	14779	83968000	2624	1	22	834	0
1385748018.222	CatMsg_GetStatsRequest	4550
1385748018.268	CatFullScanInfo	4846	0	1940869	1	16008	23624.97	308	327	-19998	79610	32	1	0	3	1632	10	11	8	-17	-18	-4	5	8	19	-9	38	-4	7	10	24	19	20	-28	-28	-63	-39	-12	-16	-11	-10	59	-3	28	-2	-56	5	51	32
1385748018.268	CatMsg_GetStatsConfirm	4550	2	219	14779	84000000	2625	1	22	835	0
[truncated: 1,599 more columns]
