# Supplementary material for: Window-Based Channel Impulse Response Prediction for Time-Varying Ultra-Wideband Channels
Source: PLoS One. 2016 Dec 19;11(12):e0164944. doi: 10.1371/journal.pone.0164944 (PMC5167263; doi:10.1371/journal.pone.0164944)
Supplement: S1 Table — (ZIP) [file pone.0164944.s001.zip › p25/CatLog_025.csv]

Timestamp	CatConfig	OpMode	AntennaMode	CodeChannel	TxGain	PowerupMode	TxNumPackets	TxPacketLenWords	TxPacketDelayMs	AcqIntegrationIndex	AutoThreshold	ManualThreshold	RxFilter	AcqPriPs	AcqPreambleLenUs	AutoIntegration	DataIntegrationIndex	DataType	PayloadPriPs	PayloadLenUs	ScanStartPs	ScanEndPs	ScanStepSizeBins	ScanIntegrationIndex	Flags	PersistFlag
1385748038.689	CatConfig	2	0	0	44	2	0	1000	100	7	1	0	4294967295	94999	1206	1	6	2	105310	217383	-20000	79000	32	1	0	0
Timestamp	CatMsg_GetStatsConfirm	MessageId	OpMode	TempDegC	NumBitErrors	NumBits	NumPackets	NumDroppedPackets	NumErrorPackets	RunTimeSecs	Status
1385748038.736	CatMsg_GetStatsConfirm	4607	2	219	27250	86048000	2689	1	24	855	0
Timestamp	CatFullScanInfo	MessageId	SourceId	Timestamp	ChannelRiseTime	vPeak	LinearSnr	LedIndex	LockspotOffset	ScanStartPs	ScanStopPs	ScanStepBins	ScanFiltering	AntennaId	OperationalMode	NumSamplesTotal	ScanData
1385748038.938	CatFullScanInfo	4911	0	1961539	1	16784	16811.88	306	327	-19998	79610	32	1	0	3	1632	-62	15	-18	25	6	-19	-2	-37	44	-16	-21	20	-2	-49	31	-42	-12	-13	-19	32	-2	-57	31	33	-3	43	5	51	-22	-10	26	27	29
Timestamp	CatMsg_GetStatsRequest	MessageId
1385748039.032	CatMsg_GetStatsRequest	4608
1385748039.126	CatMsg_GetStatsConfirm	4608	2	218	27250	86080000	2690	1	24	856	0
1385748039.266	CatFullScanInfo	4912	0	1961857	1	15864	12694.6	308	327	-19998	79610	32	1	0	3	1632	15	-6	-16	19	17	-12	-5	21	52	-37	17	59	62	-75	34	9	-37	-19	44	-18	31	-17	0	32	63	-23	-14	-15	-27	-64	35	-52	34
1385748039.391	CatMsg_GetStatsRequest	4609
1385748039.516	CatMsg_GetStatsConfirm	4609	2	217	27250	86112000	2691	1	24	856	0
1385748039.594	CatFullScanInfo	4913	0	1962175	0	19136	17554.7	317	327	-19998	79610	32	1	0	3	1632	36	18	21	16	22	-56	-31	19	13	6	-17	1	12	-24	13	-11	-28	20	-43	1	-39	-2	-6	6	50	33	-39	-11	33	-6	23	-50	21
[truncated: 1,599 more columns]
