# Supplementary material for: Window-Based Channel Impulse Response Prediction for Time-Varying Ultra-Wideband Channels
Source: PLoS One. 2016 Dec 19;11(12):e0164944. doi: 10.1371/journal.pone.0164944 (PMC5167263; doi:10.1371/journal.pone.0164944)
Supplement: S1 Table — (ZIP) [file pone.0164944.s001.zip › p26/CatLog_026.csv]

Timestamp	CatConfig	OpMode	AntennaMode	CodeChannel	TxGain	PowerupMode	TxNumPackets	TxPacketLenWords	TxPacketDelayMs	AcqIntegrationIndex	AutoThreshold	ManualThreshold	RxFilter	AcqPriPs	AcqPreambleLenUs	AutoIntegration	DataIntegrationIndex	DataType	PayloadPriPs	PayloadLenUs	ScanStartPs	ScanEndPs	ScanStepSizeBins	ScanIntegrationIndex	Flags	PersistFlag
1385748060.638	CatConfig	2	0	0	44	2	0	1000	100	7	1	0	4294967295	94999	1206	1	6	2	105310	217383	-20000	79000	32	1	0	0
Timestamp	CatFullScanInfo	MessageId	SourceId	Timestamp	ChannelRiseTime	vPeak	LinearSnr	LedIndex	LockspotOffset	ScanStartPs	ScanStopPs	ScanStepBins	ScanFiltering	AntennaId	OperationalMode	NumSamplesTotal	ScanData
1385748060.888	CatFullScanInfo	4980	0	1983481	1	16432	29640.21	308	327	-19998	79610	32	1	0	3	1632	0	-24	31	10	4	-9	-16	15	-12	-5	31	-111	5	-7	11	5	3	21	-25	19	6	-13	-19	1	5	1	17	-8	-22	-1	16	20	17
Timestamp	CatMsg_GetStatsRequest	MessageId
1385748060.919	CatMsg_GetStatsRequest	4669
Timestamp	CatMsg_GetStatsConfirm	MessageId	OpMode	TempDegC	NumBitErrors	NumBits	NumPackets	NumDroppedPackets	NumErrorPackets	RunTimeSecs	Status
1385748061.012	CatMsg_GetStatsConfirm	4669	2	217	53227	88288000	2759	1	26	877	0
1385748061.215	CatFullScanInfo	4981	0	1983799	1	17804	23612.9	306	327	-19998	79610	32	1	0	3	1632	27	40	10	26	-10	25	32	9	5	-8	-2	18	-47	35	39	11	-18	-43	19	2	-26	-32	16	-50	38	17	23	41	-39	6	18	24	-34
1385748061.278	CatMsg_GetStatsRequest	4670
1385748061.340	CatMsg_GetStatsConfirm	4670	2	218	53227	88320000	2760	1	26	878	0
1385748061.543	CatFullScanInfo	4982	0	1984117	0	17280	16841.65	310	327	-19998	79610	32	1	0	3	1632	-19	-33	12	-41	13	30	-42	-3	2	6	6	-37	8	-33	-18	-4	9	44	-50	0	6	-4	25	-9	19	-7	-19	-11	49	-12	-49	-13	-20
[truncated: 1,599 more columns]
