# Supplementary material for: Window-Based Channel Impulse Response Prediction for Time-Varying Ultra-Wideband Channels
Source: PLoS One. 2016 Dec 19;11(12):e0164944. doi: 10.1371/journal.pone.0164944 (PMC5167263; doi:10.1371/journal.pone.0164944)
Supplement: S1 Table — (ZIP) [file pone.0164944.s001.zip › p27/CatLog_027.csv]

Timestamp	CatConfig	OpMode	AntennaMode	CodeChannel	TxGain	PowerupMode	TxNumPackets	TxPacketLenWords	TxPacketDelayMs	AcqIntegrationIndex	AutoThreshold	ManualThreshold	RxFilter	AcqPriPs	AcqPreambleLenUs	AutoIntegration	DataIntegrationIndex	DataType	PayloadPriPs	PayloadLenUs	ScanStartPs	ScanEndPs	ScanStepSizeBins	ScanIntegrationIndex	Flags	PersistFlag
1385748081.838	CatConfig	2	0	0	44	2	0	1000	100	7	1	0	4294967295	94999	1206	1	6	2	105310	217383	-20000	79000	32	1	0	0
Timestamp	CatFullScanInfo	MessageId	SourceId	Timestamp	ChannelRiseTime	vPeak	LinearSnr	LedIndex	LockspotOffset	ScanStartPs	ScanStopPs	ScanStepBins	ScanFiltering	AntennaId	OperationalMode	NumSamplesTotal	ScanData
1385748081.854	CatFullScanInfo	5046	0	2004469	0	17692	28841.93	310	327	-19998	79610	32	1	0	3	1632	-23	-14	8	30	14	-15	47	15	-20	-24	16	-33	-24	-45	-13	2	11	7	-30	-8	35	-13	-10	42	20	-12	13	-36	42	-7	10	5	5
Timestamp	CatMsg_GetStatsRequest	MessageId
1385748082.088	CatMsg_GetStatsRequest	4728
1385748082.182	CatFullScanInfo	5047	0	2004787	1	15876	26307.82	308	327	-19998	79610	32	1	0	3	1632	21	46	17	-44	-19	-6	7	4	8	35	4	-7	5	-5	-42	5	21	-13	-17	-19	6	-41	20	25	-45	-14	-21	61	-28	-9	-1	-17	-110
Timestamp	CatMsg_GetStatsConfirm	MessageId	OpMode	TempDegC	NumBitErrors	NumBits	NumPackets	NumDroppedPackets	NumErrorPackets	RunTimeSecs	Status
1385748082.182	CatMsg_GetStatsConfirm	4728	2	218	53228	90432000	2826	1	27	899	0
1385748082.447	CatMsg_GetStatsRequest	4729
1385748082.509	CatFullScanInfo	5048	0	2005105	0	16952	18614.2	310	327	-19998	79610	32	1	0	3	1632	4	18	2	-17	-4	-2	-14	10	-11	-25	-25	-3	-34	13	8	-41	46	-14	47	-1	-17	9	3	-23	-10	-15	-16	-17	2	22	5	24	-26
1385748082.509	CatMsg_GetStatsConfirm	4729	2	217	53228	90464000	2827	1	27	899	0
1385748082.806	CatMsg_GetStatsRequest	4730
1385748082.837	CatFullScanInfo	5049	0	2005423	0	18240	28439.01	82	327	-19998	79610	32	1	0	3	1632	-2	-9	13	18	30	-9	52	15	33	-23	-23	46	66	38	-26	-17	-25	-2	14	3	24	45	-10	22	13	52	11	4	51	31	-14	27	-16
1385748082.852	CatMsg_GetStatsConfirm	4730	2	217	53230	90496000	2828	1	28	899	0
[truncated: 1,599 more columns]
