# Supplementary material for: Window-Based Channel Impulse Response Prediction for Time-Varying Ultra-Wideband Channels
Source: PLoS One. 2016 Dec 19;11(12):e0164944. doi: 10.1371/journal.pone.0164944 (PMC5167263; doi:10.1371/journal.pone.0164944)
Supplement: S1 Table — (ZIP) [file pone.0164944.s001.zip › p28/CatLog_028.csv]

Timestamp	CatConfig	OpMode	AntennaMode	CodeChannel	TxGain	PowerupMode	TxNumPackets	TxPacketLenWords	TxPacketDelayMs	AcqIntegrationIndex	AutoThreshold	ManualThreshold	RxFilter	AcqPriPs	AcqPreambleLenUs	AutoIntegration	DataIntegrationIndex	DataType	PayloadPriPs	PayloadLenUs	ScanStartPs	ScanEndPs	ScanStepSizeBins	ScanIntegrationIndex	Flags	PersistFlag
1385748102.992	CatConfig	2	0	0	44	2	0	1000	100	7	1	0	4294967295	94999	1206	1	6	2	105310	217383	-20000	79000	32	1	0	0
Timestamp	CatFullScanInfo	MessageId	SourceId	Timestamp	ChannelRiseTime	vPeak	LinearSnr	LedIndex	LockspotOffset	ScanStartPs	ScanStopPs	ScanStepBins	ScanFiltering	AntennaId	OperationalMode	NumSamplesTotal	ScanData
1385748103.148	CatFullScanInfo	5113	0	2025775	0	18516	21713.59	317	327	-19998	79610	32	1	0	3	1632	41	-14	38	56	-33	6	-82	-89	-4	-2	-35	-7	-23	21	16	-30	29	42	46	36	-30	11	13	8	-46	32	-29	-4	-7	28	14	-17	35
Timestamp	CatMsg_GetStatsRequest	MessageId
1385748103.257	CatMsg_GetStatsRequest	4787
Timestamp	CatMsg_GetStatsConfirm	MessageId	OpMode	TempDegC	NumBitErrors	NumBits	NumPackets	NumDroppedPackets	NumErrorPackets	RunTimeSecs	Status
1385748103.335	CatMsg_GetStatsConfirm	4787	2	217	53230	92544000	2892	1	28	920	0
1385748103.476	CatFullScanInfo	5114	0	2026093	0	17532	13825.45	310	327	-19998	79610	32	1	0	3	1632	-20	-3	79	13	27	34	5	48	41	21	-45	59	18	-5	-19	9	-28	6	-35	17	-10	-23	-58	2	-23	20	-30	-28	1	-60	21	3	18
1385748103.616	CatMsg_GetStatsRequest	4788
1385748103.725	CatMsg_GetStatsConfirm	4788	2	217	53230	92576000	2893	1	28	920	0
1385748103.803	CatFullScanInfo	5115	0	2026411	1	17856	20043.78	310	327	-19998	79610	32	1	0	3	1632	8	19	20	-7	2	-40	52	36	5	-56	-2	-8	-23	-5	6	-10	-37	36	6	26	30	32	-25	58	9	-8	-33	9	-3	-29	13	24	0
1385748103.975	CatMsg_GetStatsRequest	4789
1385748104.053	CatMsg_GetStatsConfirm	4789	2	218	53230	92608000	2894	1	28	920	0
1385748104.115	CatFullScanInfo	5116	0	2026729	0	18420	19980.32	310	327	-19998	79610	32	1	0	3	1632	-10	-11	23	-10	41	23	-37	-24	-51	-10	-54	-36	33	26	48	53	-4	-2	-42	7	44	27	22	10	3	-18	27	68	-10	-15	-13	-22	25
1385748104.334	CatMsg_GetStatsRequest	4790
1385748104.365	CatMsg_GetStatsConfirm	4790	2	216	53230	92640000	2895	1	28	921	0
1385748104.443	CatFullScanInfo	5117	0	2027047	1	17332	15564.48	308	327	-19998	79610	32	1	0	3	1632	-4	0	-5	-42	17	-21	38	-4	23	-23	-10	-32	6	-13	-5	-49	43	-5	13	22	29	-77	-32	-9	1	8	10	48	9	62	3	21	-10
1385748104.693	CatMsg_GetStatsRequest	4791
1385748104.771	CatFullScanInfo	5118	0	2027365	0	18552	26765.22	317	327	-19998	79610	32	1	0	3	1632	0	-15	36	-2	41	-6	28	5	-2	-28	13	-23	16	-20	24	15	54	-15	15	6	1	30	-41	-19	58	-47	-9	18	46	-39	-56	6	8
1385748104.771	CatMsg_GetStatsConfirm	4791	2	216	53230	92704000	2897	1	28	921	0
[truncated: 1,599 more columns]
