# Supplementary material for: Window-Based Channel Impulse Response Prediction for Time-Varying Ultra-Wideband Channels
Source: PLoS One. 2016 Dec 19;11(12):e0164944. doi: 10.1371/journal.pone.0164944 (PMC5167263; doi:10.1371/journal.pone.0164944)
Supplement: S1 Table — (ZIP) [file pone.0164944.s001.zip › p29/CatLog_029.csv]

Timestamp	CatConfig	OpMode	AntennaMode	CodeChannel	TxGain	PowerupMode	TxNumPackets	TxPacketLenWords	TxPacketDelayMs	AcqIntegrationIndex	AutoThreshold	ManualThreshold	RxFilter	AcqPriPs	AcqPreambleLenUs	AutoIntegration	DataIntegrationIndex	DataType	PayloadPriPs	PayloadLenUs	ScanStartPs	ScanEndPs	ScanStepSizeBins	ScanIntegrationIndex	Flags	PersistFlag
1385748123.693	CatConfig	2	0	0	44	2	0	1000	100	7	1	0	4294967295	94999	1206	1	6	2	105310	217383	-20000	79000	32	1	0	0
Timestamp	CatMsg_GetStatsRequest	MessageId
1385748123.709	CatMsg_GetStatsRequest	4844
Timestamp	CatMsg_GetStatsConfirm	MessageId	OpMode	TempDegC	NumBitErrors	NumBits	NumPackets	NumDroppedPackets	NumErrorPackets	RunTimeSecs	Status
1385748123.803	CatMsg_GetStatsConfirm	4844	2	216	53257	94592000	2956	1	29	940	0
Timestamp	CatFullScanInfo	MessageId	SourceId	Timestamp	ChannelRiseTime	vPeak	LinearSnr	LedIndex	LockspotOffset	ScanStartPs	ScanStopPs	ScanStepBins	ScanFiltering	AntennaId	OperationalMode	NumSamplesTotal	ScanData
1385748123.818	CatFullScanInfo	5178	0	2046445	1	17980	19960.73	306	327	-19998	79610	32	1	0	3	1632	8	-13	30	-27	16	13	-46	-3	-5	-12	-29	-35	-55	2	0	-50	20	37	-3	-15	2	-4	-5	-20	-10	22	27	14	45	-19	-11	-1	-12
1385748124.068	CatMsg_GetStatsRequest	4845
1385748124.146	CatFullScanInfo	5179	0	2046763	1	17392	24931.65	306	327	-19998	79610	32	1	0	3	1632	31	12	1	-38	26	34	-34	13	55	17	-27	-5	25	17	-3	-10	-28	23	7	-31	-51	-36	-18	-34	13	27	28	5	-43	26	-10	9	-3
1385748124.146	CatMsg_GetStatsConfirm	4845	2	217	53257	94656000	2958	1	29	941	0
1385748124.427	CatMsg_GetStatsRequest	4846
1385748124.473	CatFullScanInfo	5180	0	2047081	0	17184	19738.72	310	327	-19998	79610	32	1	0	3	1632	12	-28	-7	3	33	21	-36	-18	22	16	1	8	4	65	-46	-49	1	15	-25	44	-15	5	-43	24	-8	46	-10	6	-42	30	-42	41	-24
1385748124.473	CatMsg_GetStatsConfirm	4846	2	216	53257	94688000	2959	1	29	941	0
1385748124.785	CatMsg_GetStatsRequest	4847
1385748124.785	CatFullScanInfo	5181	0	2047399	1	18632	23969.35	306	327	-19998	79610	32	1	0	3	1632	8	2	-7	-106	19	-56	22	75	7	-17	-25	0	-21	10	0	-13	-72	21	6	6	29	-2	25	-2	2	-20	7	7	33	20	3	-20	33
1385748124.848	CatMsg_GetStatsConfirm	4847	2	217	53257	94720000	2960	1	29	941	0
[truncated: 1,599 more columns]
