# Supplementary material for: Window-Based Channel Impulse Response Prediction for Time-Varying Ultra-Wideband Channels
Source: PLoS One. 2016 Dec 19;11(12):e0164944. doi: 10.1371/journal.pone.0164944 (PMC5167263; doi:10.1371/journal.pone.0164944)
Supplement: S1 Table — (ZIP) [file pone.0164944.s001.zip › p30/CatLog_030.csv]

Timestamp	CatConfig	OpMode	AntennaMode	CodeChannel	TxGain	PowerupMode	TxNumPackets	TxPacketLenWords	TxPacketDelayMs	AcqIntegrationIndex	AutoThreshold	ManualThreshold	RxFilter	AcqPriPs	AcqPreambleLenUs	AutoIntegration	DataIntegrationIndex	DataType	PayloadPriPs	PayloadLenUs	ScanStartPs	ScanEndPs	ScanStepSizeBins	ScanIntegrationIndex	Flags	PersistFlag
1385748143.786	CatConfig	2	0	0	44	2	0	1000	100	7	1	0	4294967295	94999	1206	1	6	2	105310	217383	-20000	79000	32	1	0	0
Timestamp	CatMsg_GetStatsRequest	MessageId
1385748143.802	CatMsg_GetStatsRequest	4900
Timestamp	CatFullScanInfo	MessageId	SourceId	Timestamp	ChannelRiseTime	vPeak	LinearSnr	LedIndex	LockspotOffset	ScanStartPs	ScanStopPs	ScanStepBins	ScanFiltering	AntennaId	OperationalMode	NumSamplesTotal	ScanData
1385748143.895	CatFullScanInfo	5241	0	2066479	1	17524	17094.16	306	327	-19998	79610	32	1	0	3	1632	-7	-25	-25	2	-9	9	-5	-22	-20	-3	1	71	-12	-16	10	13	6	-38	36	-9	3	10	45	2	-97	16	-17	-15	-21	-19	-12	54	-38
Timestamp	CatMsg_GetStatsConfirm	MessageId	OpMode	TempDegC	NumBitErrors	NumBits	NumPackets	NumDroppedPackets	NumErrorPackets	RunTimeSecs	Status
1385748143.895	CatMsg_GetStatsConfirm	4900	2	216	53257	96640000	3020	1	29	960	0
1385748144.161	CatMsg_GetStatsRequest	4901
1385748144.223	CatFullScanInfo	5242	0	2066797	0	18300	31466.03	310	327	-19998	79610	32	1	0	3	1632	10	25	-38	7	-19	17	144	-57	-17	-25	231	-72	-231	177	-123	72	-30	-9	-12	5	3	4	121	-108	-10	72	99	-171	-25	165	-133	117	-6
1385748144.223	CatMsg_GetStatsConfirm	4901	2	217	53257	96672000	3021	1	29	961	0
1385748144.488	CatFullScanInfo	5243	0	2067115	0	18388	20907.79	310	327	-19998	79610	32	1	0	3	1632	15	-1	-13	-11	-32	0	2	5	16	-31	-22	16	-37	-14	12	-4	45	9	-58	26	-13	17	-2	-18	4	22	-9	4	39	26	-20	-15	7
1385748144.519	CatMsg_GetStatsRequest	4902
1385748144.551	CatMsg_GetStatsConfirm	4902	2	216	53257	96704000	3022	1	29	961	0
[truncated: 1,599 more columns]
