# Supplementary material for: Window-Based Channel Impulse Response Prediction for Time-Varying Ultra-Wideband Channels
Source: PLoS One. 2016 Dec 19;11(12):e0164944. doi: 10.1371/journal.pone.0164944 (PMC5167263; doi:10.1371/journal.pone.0164944)
Supplement: S1 Table — (ZIP) [file pone.0164944.s001.zip › p31/CatLog_031.csv]

Timestamp	CatConfig	OpMode	AntennaMode	CodeChannel	TxGain	PowerupMode	TxNumPackets	TxPacketLenWords	TxPacketDelayMs	AcqIntegrationIndex	AutoThreshold	ManualThreshold	RxFilter	AcqPriPs	AcqPreambleLenUs	AutoIntegration	DataIntegrationIndex	DataType	PayloadPriPs	PayloadLenUs	ScanStartPs	ScanEndPs	ScanStepSizeBins	ScanIntegrationIndex	Flags	PersistFlag
1385748166.375	CatConfig	2	0	0	44	2	0	1000	100	7	1	0	4294967295	94999	1206	1	6	2	105310	217383	-20000	79000	32	1	0	0
Timestamp	CatMsg_GetStatsRequest	MessageId
1385748166.406	CatMsg_GetStatsRequest	4963
Timestamp	CatFullScanInfo	MessageId	SourceId	Timestamp	ChannelRiseTime	vPeak	LinearSnr	LedIndex	LockspotOffset	ScanStartPs	ScanStopPs	ScanStepBins	ScanFiltering	AntennaId	OperationalMode	NumSamplesTotal	ScanData
1385748166.437	CatFullScanInfo	5312	0	2089057	0	18596	21114.23	317	327	-19998	79610	32	1	0	3	1632	-32	-3	14	-24	-35	-15	-38	13	4	25	15	-10	20	-53	-8	17	30	-5	46	17	33	84	20	-2	17	-38	4	-16	-17	-2	13	-22	-25
Timestamp	CatMsg_GetStatsConfirm	MessageId	OpMode	TempDegC	NumBitErrors	NumBits	NumPackets	NumDroppedPackets	NumErrorPackets	RunTimeSecs	Status
1385748166.437	CatMsg_GetStatsConfirm	4963	2	217	53257	98912000	3091	1	29	983	0
1385748166.765	CatFullScanInfo	5313	0	2089375	0	18784	19356.51	315	327	-19998	79610	32	1	0	3	1632	11	-23	5	-13	-123	87	94	-184	240	-134	36	-44	31	-39	-63	-4	39	23	-27	-21	-63	58	-93	-17	176	-180	3	-22	0	-29	-16	-29	9
1385748166.765	CatMsg_GetStatsRequest	4964
1385748166.827	CatMsg_GetStatsConfirm	4964	2	217	53257	98944000	3092	1	29	983	0
1385748167.093	CatFullScanInfo	5314	0	2089693	1	14280	14249.81	308	327	-19998	79610	32	1	0	3	1632	42	-40	49	22	16	21	-12	5	38	23	-23	2	15	-23	31	1	14	14	30	-14	-27	2	1	25	-2	33	25	-21	6	3	-68	-2	-7
1385748167.124	CatMsg_GetStatsRequest	4965
1385748167.217	CatMsg_GetStatsConfirm	4965	2	216	53257	98976000	3093	1	29	984	0
1385748167.420	CatFullScanInfo	5315	0	2090011	0	17928	14444.02	310	327	-19998	79610	32	1	0	3	1632	-14	5	0	-53	-24	-43	0	10	-23	-30	20	-19	11	6	-7	-22	-15	3	-7	44	41	21	-19	-24	25	-3	17	5	5	-26	36	31	32
1385748167.483	CatMsg_GetStatsRequest	4966
[truncated: 1,599 more columns]
