# Supplementary material for: Window-Based Channel Impulse Response Prediction for Time-Varying Ultra-Wideband Channels
Source: PLoS One. 2016 Dec 19;11(12):e0164944. doi: 10.1371/journal.pone.0164944 (PMC5167263; doi:10.1371/journal.pone.0164944)
Supplement: S1 Table — (ZIP) [file pone.0164944.s001.zip › p32/CatLog_032.csv]

Timestamp	CatConfig	OpMode	AntennaMode	CodeChannel	TxGain	PowerupMode	TxNumPackets	TxPacketLenWords	TxPacketDelayMs	AcqIntegrationIndex	AutoThreshold	ManualThreshold	RxFilter	AcqPriPs	AcqPreambleLenUs	AutoIntegration	DataIntegrationIndex	DataType	PayloadPriPs	PayloadLenUs	ScanStartPs	ScanEndPs	ScanStepSizeBins	ScanIntegrationIndex	Flags	PersistFlag
1385748186.468	CatConfig	2	0	0	44	2	0	1000	100	7	1	0	4294967295	94999	1206	1	6	2	105310	217383	-20000	79000	32	1	0	0
Timestamp	CatFullScanInfo	MessageId	SourceId	Timestamp	ChannelRiseTime	vPeak	LinearSnr	LedIndex	LockspotOffset	ScanStartPs	ScanStopPs	ScanStepBins	ScanFiltering	AntennaId	OperationalMode	NumSamplesTotal	ScanData
1385748186.483	CatFullScanInfo	5375	0	2109091	0	19732	25816.48	304	327	-19998	79610	32	1	0	3	1632	11	-18	2	19	-20	-19	63	-23	-31	-4	26	35	-24	-44	-4	-10	17	24	82	-5	-5	-38	-6	-35	30	13	-11	-8	19	13	21	-34	-53
Timestamp	CatMsg_GetStatsRequest	MessageId
1385748186.499	CatMsg_GetStatsRequest	5019
Timestamp	CatMsg_GetStatsConfirm	MessageId	OpMode	TempDegC	NumBitErrors	NumBits	NumPackets	NumDroppedPackets	NumErrorPackets	RunTimeSecs	Status
1385748186.546	CatMsg_GetStatsConfirm	5019	2	217	53257	100928000	3154	1	29	1003	0
1385748186.811	CatFullScanInfo	5376	0	2109409	1	17516	22398.93	306	327	-19998	79610	32	1	0	3	1632	-20	23	-43	-3	-11	-8	-7	-10	19	16	56	43	-1	7	-1	1	-9	-46	-41	-37	19	-36	20	-28	23	-77	-11	4	2	-23	-46	17	54
1385748186.858	CatMsg_GetStatsRequest	5020
1385748186.936	CatMsg_GetStatsConfirm	5020	2	215	53257	100960000	3155	1	29	1003	0
1385748187.139	CatFullScanInfo	5377	0	2109727	0	17084	18637.53	310	327	-19998	79610	32	1	0	3	1632	8	-46	-34	-9	-44	-3	31	-8	-35	-5	-11	-1	1	-5	8	2	-1	29	-25	8	8	-24	0	-10	-3	16	9	-10	-3	8	23	-14	68
1385748187.217	CatMsg_GetStatsRequest	5021
1385748187.326	CatMsg_GetStatsConfirm	5021	2	217	53257	100992000	3156	1	29	1004	0
1385748187.466	CatFullScanInfo	5378	0	2110045	0	17888	18237.2	310	327	-19998	79610	32	1	0	3	1632	-14	-22	-8	-25	-29	20	18	-82	-8	-7	-26	38	62	20	1	-52	-16	9	5	38	23	16	-33	22	-3	-14	-60	-16	-12	-8	19	-5	-1
1385748187.575	CatMsg_GetStatsRequest	5022
[truncated: 1,599 more columns]
