# Supplementary material for: Window-Based Channel Impulse Response Prediction for Time-Varying Ultra-Wideband Channels
Source: PLoS One. 2016 Dec 19;11(12):e0164944. doi: 10.1371/journal.pone.0164944 (PMC5167263; doi:10.1371/journal.pone.0164944)
Supplement: S2 Table — (ZIP) [file pone.0164944.s002.zip]

Archive with 62 entries (62 files):
- p073/CatLog_073.csv
- p073/p73_CIR_thresh=25.out
- p074/CatLog_074.csv
- p074/p74_CIR_thresh=25.out
- p075/CatLog_075.csv
- p075/p75_CIR_thresh=25.out
- p076/CatLog_076.csv
- p076/p76_CIR_thresh=25.out
- p077/CatLog_077.csv
- p077/p77_CIR_thresh=25.out
- p078/CatLog_078.csv
- p078/p78_CIR_thresh=25.out
- p079/CatLog_079.csv
- p079/p79_CIR_thresh=25.out
- p080/CatLog_080.csv
- p080/p80_CIR_thresh=25.out
- p081/CatLog_081.csv
- p081/p81_CIR_thresh=25.out
- p082/CatLog_082.csv
- p082/p82_CIR_thresh=25.out
- p083/CatLog_083.csv
- p083/p83_CIR_thresh=25.out
- p084/CatLog_084.csv
- p084/p84_CIR_thresh=25.out
- p085/CatLog_085.csv
- p085/p85_CIR_thresh=25.out
- p086/CatLog_086.csv
- p086/p86_CIR_thresh=25.out
- p087/CatLog_087.csv
- p087/p87_CIR_thresh=25.out
- p088/CatLog_088.csv
- p088/p88_CIR_thresh=25.out
- p089/CatLog_089.csv
- p089/p89_CIR_thresh=25.out
- p090/CatLog_090.csv
- p090/p90_CIR_thresh=25.out
- p091/CatLog_091.csv
- p091/p91_CIR_thresh=25.out
- p092/CatLog_092.csv
- p092/p92_CIR_thresh=25.out
- p093/CatLog_093.csv
- p093/p93_CIR_thresh=25.out
- p094/CatLog_094.csv
- p094/p94_CIR_thresh=25.out
- p095/CatLog_095.csv
- p095/p95_CIR_thresh=25.out
- p096/CatLog_096.csv
- p096/p96_CIR_thresh=25.out
- p097/CatLog_097.csv
- p097/p97_CIR_thresh=25.out
- p098/CatLog_098.csv
- p098/p98_CIR_thresh=25.out
- p099/CatLog_099.csv
- p099/p99_CIR_thresh=25.out
- p100/CatLog_100.csv
- p100/p100_CIR_thresh=25.out
- p101/CatLog_101.csv
- p101/p101_CIR_thresh=25.out
- p102/CatLog_102.csv
- p102/p102_CIR_thresh=25.out
- p103/CatLog_103.csv
- p103/p103_CIR_thresh=25.out
