# Supplementary material for: Window-Based Channel Impulse Response Prediction for Time-Varying Ultra-Wideband Channels
Source: PLoS One. 2016 Dec 19;11(12):e0164944. doi: 10.1371/journal.pone.0164944 (PMC5167263; doi:10.1371/journal.pone.0164944)
Supplement: S2 Table — (ZIP) [file pone.0164944.s002.zip › p073/CatLog_073.csv]

Timestamp	CatConfig	OpMode	AntennaMode	CodeChannel	TxGain	PowerupMode	TxNumPackets	TxPacketLenWords	TxPacketDelayMs	AcqIntegrationIndex	AutoThreshold	ManualThreshold	RxFilter	AcqPriPs	AcqPreambleLenUs	AutoIntegration	DataIntegrationIndex	DataType	PayloadPriPs	PayloadLenUs	ScanStartPs	ScanEndPs	ScanStepSizeBins	ScanIntegrationIndex	Flags	PersistFlag
1385750468.780	CatConfig	2	0	0	44	2	0	1000	100	7	1	0	4294967295	94999	1206	1	6	2	105310	217383	-20000	79000	32	1	0	0
Timestamp	CatMsg_GetStatsRequest	MessageId
1385750468.843	CatMsg_GetStatsRequest	11380
Timestamp	CatMsg_GetStatsConfirm	MessageId	OpMode	TempDegC	NumBitErrors	NumBits	NumPackets	NumDroppedPackets	NumErrorPackets	RunTimeSecs	Status
1385750468.889	CatMsg_GetStatsConfirm	11380	2	237	267716	330432000	10326	6	116	3285	0
Timestamp	CatFullScanInfo	MessageId	SourceId	Timestamp	ChannelRiseTime	vPeak	LinearSnr	LedIndex	LockspotOffset	ScanStartPs	ScanStopPs	ScanStepBins	ScanFiltering	AntennaId	OperationalMode	NumSamplesTotal	ScanData
1385750469.030	CatFullScanInfo	12548	0	4391696	1	12076	19471.77	308	327	-19998	79610	32	1	0	3	1632	46	-22	-9	4	-30	37	4	24	-22	-2	-11	31	0	2	3	0	2	-18	16	8	-17	-68	17	49	-8	61	7	-48	-5	28	-16	21	-15
1385750469.201	CatMsg_GetStatsRequest	11381
1385750469.295	CatMsg_GetStatsConfirm	11381	2	236	267716	330464000	10327	6	116	3286	0
1385750469.373	CatFullScanInfo	12549	0	4392014	0	11728	9580.89	310	327	-19998	79610	32	1	0	3	1632	-8	41	20	-14	-2	12	23	-34	-50	11	12	-39	2	21	-12	-8	-6	-17	-10	-10	-5	-15	7	8	25	24	21	-5	12	21	0	-11	16
1385750469.560	CatMsg_GetStatsRequest	11382
1385750469.654	CatMsg_GetStatsConfirm	11382	2	236	267716	330496000	10328	6	116	3286	0
1385750469.669	CatFullScanInfo	12550	0	4392332	0	12568	13445.05	308	327	-19998	79610	32	1	0	3	1632	42	67	-1	2	-21	41	2	-31	30	36	43	29	-33	2	-35	0	0	22	29	20	-30	-17	56	10	-66	-5	-23	-8	-3	-15	-19	22	6
[truncated: 1,599 more columns]
