# Supplementary material for: Window-Based Channel Impulse Response Prediction for Time-Varying Ultra-Wideband Channels
Source: PLoS One. 2016 Dec 19;11(12):e0164944. doi: 10.1371/journal.pone.0164944 (PMC5167263; doi:10.1371/journal.pone.0164944)
Supplement: S2 Table — (ZIP) [file pone.0164944.s002.zip › p074/CatLog_074.csv]

Timestamp	CatConfig	OpMode	AntennaMode	CodeChannel	TxGain	PowerupMode	TxNumPackets	TxPacketLenWords	TxPacketDelayMs	AcqIntegrationIndex	AutoThreshold	ManualThreshold	RxFilter	AcqPriPs	AcqPreambleLenUs	AutoIntegration	DataIntegrationIndex	DataType	PayloadPriPs	PayloadLenUs	ScanStartPs	ScanEndPs	ScanStepSizeBins	ScanIntegrationIndex	Flags	PersistFlag
1385750490.823	CatConfig	2	0	0	44	2	0	1000	100	7	1	0	4294967295	94999	1206	1	6	2	105310	217383	-20000	79000	32	1	0	0
Timestamp	CatFullScanInfo	MessageId	SourceId	Timestamp	ChannelRiseTime	vPeak	LinearSnr	LedIndex	LockspotOffset	ScanStartPs	ScanStopPs	ScanStepBins	ScanFiltering	AntennaId	OperationalMode	NumSamplesTotal	ScanData
1385750490.964	CatFullScanInfo	12617	0	4413638	1	13080	18302.21	306	327	-19998	79610	32	1	0	3	1632	33	-9	-29	-29	-34	9	53	-20	-22	-36	6	11	-6	0	-41	-23	11	-5	-13	-10	15	-10	22	-7	16	26	17	-14	-4	-13	38	-18	4
Timestamp	CatMsg_GetStatsRequest	MessageId
1385750491.088	CatMsg_GetStatsRequest	11442
Timestamp	CatMsg_GetStatsConfirm	MessageId	OpMode	TempDegC	NumBitErrors	NumBits	NumPackets	NumDroppedPackets	NumErrorPackets	RunTimeSecs	Status
1385750491.166	CatMsg_GetStatsConfirm	11442	2	238	267716	332672000	10396	6	116	3308	0
1385750491.307	CatFullScanInfo	12618	0	4413956	0	13048	11397.14	315	327	-19998	79610	32	1	0	3	1632	439	71	287	-62	-178	162	52	-11	-16	1	-14	-6	-23	-27	-43	-6	589	-564	225	-358	-136	168	19	14	1	53	-20	-27	25	17	-4	-13	282
1385750491.447	CatMsg_GetStatsRequest	11443
1385750491.494	CatMsg_GetStatsConfirm	11443	2	238	267716	332704000	10397	6	116	3308	0
1385750491.634	CatFullScanInfo	12619	0	4414274	1	11668	9781.073	308	327	-19998	79610	32	1	0	3	1632	-17	20	-23	-4	-26	-13	-20	-2	-15	15	-58	-40	20	31	1	-27	24	-20	-32	-4	-47	22	31	-56	-4	-30	10	-12	-19	44	-27	19	17
1385750491.806	CatMsg_GetStatsRequest	11444
1385750491.884	CatMsg_GetStatsConfirm	11444	2	238	267716	332736000	10398	6	116	3308	0
1385750491.962	CatFullScanInfo	12620	0	4414592	0	13640	15670.92	312	327	-19998	79610	32	1	0	3	1632	52	-31	13	-2	-14	-29	-27	-13	-29	9	-11	-25	4	22	-10	35	-17	41	-1	10	-11	-20	19	14	-17	-30	7	29	1	-22	18	5	-11
[truncated: 1,599 more columns]
