# Supplementary material for: Window-Based Channel Impulse Response Prediction for Time-Varying Ultra-Wideband Channels
Source: PLoS One. 2016 Dec 19;11(12):e0164944. doi: 10.1371/journal.pone.0164944 (PMC5167263; doi:10.1371/journal.pone.0164944)
Supplement: S2 Table — (ZIP) [file pone.0164944.s002.zip › p075/CatLog_075.csv]

Timestamp	CatConfig	OpMode	AntennaMode	CodeChannel	TxGain	PowerupMode	TxNumPackets	TxPacketLenWords	TxPacketDelayMs	AcqIntegrationIndex	AutoThreshold	ManualThreshold	RxFilter	AcqPriPs	AcqPreambleLenUs	AutoIntegration	DataIntegrationIndex	DataType	PayloadPriPs	PayloadLenUs	ScanStartPs	ScanEndPs	ScanStepSizeBins	ScanIntegrationIndex	Flags	PersistFlag
1385750506.189	CatConfig	2	0	0	44	2	0	1000	100	7	1	0	4294967295	94999	1206	1	6	2	105310	217383	-20000	79000	32	1	0	0
Timestamp	CatFullScanInfo	MessageId	SourceId	Timestamp	ChannelRiseTime	vPeak	LinearSnr	LedIndex	LockspotOffset	ScanStartPs	ScanStopPs	ScanStepBins	ScanFiltering	AntennaId	OperationalMode	NumSamplesTotal	ScanData
1385750506.220	CatFullScanInfo	12664	0	4428902	1	11496	12198.17	306	327	-19998	79610	32	1	0	3	1632	-9	9	14	28	9	-17	3	-34	15	21	13	-10	-16	-40	-1	-14	44	-6	-60	10	-27	-39	41	33	10	-17	13	3	14	-15	9	-7	16
Timestamp	CatMsg_GetStatsConfirm	MessageId	OpMode	TempDegC	NumBitErrors	NumBits	NumPackets	NumDroppedPackets	NumErrorPackets	RunTimeSecs	Status
1385750506.236	CatMsg_GetStatsConfirm	11484	2	239	267716	334176000	10443	7	116	3323	0
Timestamp	CatMsg_GetStatsRequest	MessageId
1385750506.517	CatMsg_GetStatsRequest	11485
1385750506.564	CatFullScanInfo	12665	0	4429220	0	12788	11652.78	308	327	-19998	79610	32	1	0	3	1632	4	7	24	-46	20	-4	-7	19	-21	16	40	98	1	3	-34	54	-11	-26	-2	-6	37	-17	52	25	-4	-17	-39	14	25	-5	-3	-23	25
1385750506.579	CatMsg_GetStatsConfirm	11485	2	237	267716	334208000	10444	7	116	3323	0
1385750506.876	CatMsg_GetStatsRequest	11486
1385750506.907	CatFullScanInfo	12666	0	4429538	1	13552	12708.21	306	327	-19998	79610	32	1	0	3	1632	23	-2	32	9	51	-17	28	12	10	25	-18	-52	17	1	34	11	-7	3	19	-13	24	-16	-26	3	-12	-11	40	82	-22	-26	-63	19	-21
1385750506.938	CatMsg_GetStatsConfirm	11486	2	237	267716	334240000	10445	7	116	3323	0
1385750507.203	CatFullScanInfo	12667	0	4429856	1	13388	18465.15	306	327	-19998	79610	32	1	0	3	1632	10	-10	23	-31	10	-22	-14	35	-39	-24	26	-35	12	21	44	-14	-10	27	3	10	-31	-26	-1	-5	-9	0	-1	35	-49	-48	-20	12	-9
[truncated: 1,599 more columns]
