# Supplementary material for: Window-Based Channel Impulse Response Prediction for Time-Varying Ultra-Wideband Channels
Source: PLoS One. 2016 Dec 19;11(12):e0164944. doi: 10.1371/journal.pone.0164944 (PMC5167263; doi:10.1371/journal.pone.0164944)
Supplement: S2 Table — (ZIP) [file pone.0164944.s002.zip › p076/CatLog_076.csv]

Timestamp	CatConfig	OpMode	AntennaMode	CodeChannel	TxGain	PowerupMode	TxNumPackets	TxPacketLenWords	TxPacketDelayMs	AcqIntegrationIndex	AutoThreshold	ManualThreshold	RxFilter	AcqPriPs	AcqPreambleLenUs	AutoIntegration	DataIntegrationIndex	DataType	PayloadPriPs	PayloadLenUs	ScanStartPs	ScanEndPs	ScanStepSizeBins	ScanIntegrationIndex	Flags	PersistFlag
1385750517.437	CatConfig	2	0	0	44	2	0	1000	100	7	1	0	4294967295	94999	1206	1	6	2	105310	217383	-20000	79000	32	1	0	0
Timestamp	CatMsg_GetStatsRequest	MessageId
1385750517.640	CatMsg_GetStatsRequest	11516
Timestamp	CatFullScanInfo	MessageId	SourceId	Timestamp	ChannelRiseTime	vPeak	LinearSnr	LedIndex	LockspotOffset	ScanStartPs	ScanStopPs	ScanStepBins	ScanFiltering	AntennaId	OperationalMode	NumSamplesTotal	ScanData
1385750517.671	CatFullScanInfo	12700	0	4440350	0	13308	13974.85	299	327	-19998	79610	32	1	0	3	1632	-18	-11	-12	-63	42	-19	-26	28	27	-4	23	-28	-29	6	27	-27	-10	-17	24	5	4	29	-51	-5	35	-4	-16	3	18	18	-31	34	15
Timestamp	CatMsg_GetStatsConfirm	MessageId	OpMode	TempDegC	NumBitErrors	NumBits	NumPackets	NumDroppedPackets	NumErrorPackets	RunTimeSecs	Status
1385750517.733	CatMsg_GetStatsConfirm	11516	2	238	284917	335328000	10479	7	117	3334	0
1385750517.998	CatFullScanInfo	12701	0	4440668	0	11404	11837.67	310	327	-19998	79610	32	1	0	3	1632	3	-18	-48	-29	-17	-7	14	-53	-7	-30	20	2	-30	15	14	40	14	-17	-34	-8	-11	11	-11	13	-18	42	-31	18	0	-3	-9	12	26
1385750518.014	CatMsg_GetStatsRequest	11517
1385750518.123	CatMsg_GetStatsConfirm	11517	2	238	284917	335360000	10480	7	117	3335	0
1385750518.326	CatFullScanInfo	12702	0	4440986	0	13248	14980.08	301	327	-19998	79610	32	1	0	3	1632	11	60	-22	15	22	-39	-8	23	-13	13	9	29	-17	-29	0	38	-76	-22	-17	-21	-10	19	-14	5	-43	20	17	14	11	-33	-3	-15	6
1385750518.357	CatMsg_GetStatsRequest	11518
1385750518.404	CatMsg_GetStatsConfirm	11518	2	238	284917	335392000	10481	7	117	3335	0
[truncated: 1,599 more columns]
