# Supplementary material for: Window-Based Channel Impulse Response Prediction for Time-Varying Ultra-Wideband Channels
Source: PLoS One. 2016 Dec 19;11(12):e0164944. doi: 10.1371/journal.pone.0164944 (PMC5167263; doi:10.1371/journal.pone.0164944)
Supplement: S2 Table — (ZIP) [file pone.0164944.s002.zip › p077/CatLog_077.csv]

Timestamp	CatConfig	OpMode	AntennaMode	CodeChannel	TxGain	PowerupMode	TxNumPackets	TxPacketLenWords	TxPacketDelayMs	AcqIntegrationIndex	AutoThreshold	ManualThreshold	RxFilter	AcqPriPs	AcqPreambleLenUs	AutoIntegration	DataIntegrationIndex	DataType	PayloadPriPs	PayloadLenUs	ScanStartPs	ScanEndPs	ScanStepSizeBins	ScanIntegrationIndex	Flags	PersistFlag
1385750530.182	CatConfig	2	0	0	44	2	0	1000	100	7	1	0	4294967295	94999	1206	1	6	2	105310	217383	-20000	79000	32	1	0	0
Timestamp	CatMsg_GetStatsRequest	MessageId
1385750530.198	CatMsg_GetStatsRequest	11551
Timestamp	CatMsg_GetStatsConfirm	MessageId	OpMode	TempDegC	NumBitErrors	NumBits	NumPackets	NumDroppedPackets	NumErrorPackets	RunTimeSecs	Status
1385750530.244	CatMsg_GetStatsConfirm	11551	2	238	284917	336576000	10518	7	117	3347	0
Timestamp	CatFullScanInfo	MessageId	SourceId	Timestamp	ChannelRiseTime	vPeak	LinearSnr	LedIndex	LockspotOffset	ScanStartPs	ScanStopPs	ScanStepBins	ScanFiltering	AntennaId	OperationalMode	NumSamplesTotal	ScanData
1385750530.385	CatFullScanInfo	12740	0	4453070	0	12332	16902.77	308	327	-19998	79610	32	1	0	3	1632	-2	-9	2	37	-32	-28	18	21	7	-17	14	1	6	-12	-14	-19	18	9	-26	-19	-11	27	-11	-22	1	18	-35	41	-4	9	68	-21	23
1385750530.556	CatMsg_GetStatsRequest	11552
1385750530.650	CatMsg_GetStatsConfirm	11552	2	239	284917	336608000	10519	7	117	3347	0
1385750530.728	CatFullScanInfo	12741	0	4453388	1	10808	7929.561	308	327	-19998	79610	32	1	0	3	1632	28	-14	36	-3	-20	-8	30	56	-34	1	-17	37	12	23	-66	-10	-7	9	-13	-44	-23	7	20	76	9	2	-13	-26	37	12	14	-29	20
[truncated: 1,599 more columns]
