# Supplementary material for: Window-Based Channel Impulse Response Prediction for Time-Varying Ultra-Wideband Channels
Source: PLoS One. 2016 Dec 19;11(12):e0164944. doi: 10.1371/journal.pone.0164944 (PMC5167263; doi:10.1371/journal.pone.0164944)
Supplement: S2 Table — (ZIP) [file pone.0164944.s002.zip › p078/CatLog_078.csv]

Timestamp	CatConfig	OpMode	AntennaMode	CodeChannel	TxGain	PowerupMode	TxNumPackets	TxPacketLenWords	TxPacketDelayMs	AcqIntegrationIndex	AutoThreshold	ManualThreshold	RxFilter	AcqPriPs	AcqPreambleLenUs	AutoIntegration	DataIntegrationIndex	DataType	PayloadPriPs	PayloadLenUs	ScanStartPs	ScanEndPs	ScanStepSizeBins	ScanIntegrationIndex	Flags	PersistFlag
1385750542.600	CatConfig	2	0	0	44	2	0	1000	100	7	1	0	4294967295	94999	1206	1	6	2	105310	217383	-20000	79000	32	1	0	0
Timestamp	CatMsg_GetStatsRequest	MessageId
1385750542.756	CatMsg_GetStatsRequest	11586
Timestamp	CatFullScanInfo	MessageId	SourceId	Timestamp	ChannelRiseTime	vPeak	LinearSnr	LedIndex	LockspotOffset	ScanStartPs	ScanStopPs	ScanStepBins	ScanFiltering	AntennaId	OperationalMode	NumSamplesTotal	ScanData
1385750542.787	CatFullScanInfo	12779	0	4465472	1	12760	12320.62	306	327	-19998	79610	32	1	0	3	1632	-10	32	6	22	-7	0	8	15	-22	-6	33	20	-11	-57	46	7	25	6	-5	-15	0	-26	-1	5	26	-20	7	17	21	65	-8	0	46
Timestamp	CatMsg_GetStatsConfirm	MessageId	OpMode	TempDegC	NumBitErrors	NumBits	NumPackets	NumDroppedPackets	NumErrorPackets	RunTimeSecs	Status
1385750542.818	CatMsg_GetStatsConfirm	11586	2	238	284917	337856000	10558	7	117	3359	0
1385750543.114	CatMsg_GetStatsRequest	11587
1385750543.146	CatFullScanInfo	12780	0	4465790	1	11988	12873.43	306	327	-19998	79610	32	1	0	3	1632	12	36	-17	-23	-8	-51	38	24	26	41	0	4	-20	21	9	37	-26	-1	-21	3	-43	13	10	-5	-9	-16	-27	15	-29	-36	-8	-9	30
1385750543.177	CatMsg_GetStatsConfirm	11587	2	239	284917	337888000	10559	7	117	3360	0
1385750543.442	CatFullScanInfo	12781	0	4466108	0	10948	6312.139	308	327	-19998	79610	32	1	0	3	1632	8	47	-29	-25	-7	-8	0	-38	16	24	-3	46	56	47	9	9	3	5	-6	9	-32	28	0	18	-2	20	12	-9	-16	-2	-10	-6	31
1385750543.473	CatMsg_GetStatsRequest	11588
1385750543.536	CatMsg_GetStatsConfirm	11588	2	240	284917	337920000	10560	7	117	3360	0
[truncated: 1,599 more columns]
