# Supplementary material for: Window-Based Channel Impulse Response Prediction for Time-Varying Ultra-Wideband Channels
Source: PLoS One. 2016 Dec 19;11(12):e0164944. doi: 10.1371/journal.pone.0164944 (PMC5167263; doi:10.1371/journal.pone.0164944)
Supplement: S2 Table — (ZIP) [file pone.0164944.s002.zip › p079/CatLog_079.csv]

Timestamp	CatConfig	OpMode	AntennaMode	CodeChannel	TxGain	PowerupMode	TxNumPackets	TxPacketLenWords	TxPacketDelayMs	AcqIntegrationIndex	AutoThreshold	ManualThreshold	RxFilter	AcqPriPs	AcqPreambleLenUs	AutoIntegration	DataIntegrationIndex	DataType	PayloadPriPs	PayloadLenUs	ScanStartPs	ScanEndPs	ScanStepSizeBins	ScanIntegrationIndex	Flags	PersistFlag
1385750571.163	CatConfig	2	0	0	44	2	0	1000	100	7	1	0	4294967295	94999	1206	1	6	2	105310	217383	-20000	79000	32	1	0	0
Timestamp	CatMsg_GetStatsConfirm	MessageId	OpMode	TempDegC	NumBitErrors	NumBits	NumPackets	NumDroppedPackets	NumErrorPackets	RunTimeSecs	Status
1385750571.226	CatMsg_GetStatsConfirm	11665	2	239	305229	340704000	10647	7	118	3388	0
Timestamp	CatFullScanInfo	MessageId	SourceId	Timestamp	ChannelRiseTime	vPeak	LinearSnr	LedIndex	LockspotOffset	ScanStartPs	ScanStopPs	ScanStepBins	ScanFiltering	AntennaId	OperationalMode	NumSamplesTotal	ScanData
1385750571.428	CatFullScanInfo	12869	0	4494092	4	12904	11657.44	241	327	-19998	79610	32	1	0	3	1632	16	6	17	-1	-23	19	14	-51	2	-13	26	-32	-5	-17	18	23	-18	10	-39	5	-60	-11	-18	14	5	12	-10	-16	39	-9	-5	-21	-33
Timestamp	CatMsg_GetStatsRequest	MessageId
1385750571.460	CatMsg_GetStatsRequest	11666
1385750571.491	CatMsg_GetStatsConfirm	11666	2	239	305229	340736000	10648	7	118	3388	0
1385750571.756	CatFullScanInfo	12870	0	4494410	0	11724	11193.85	310	327	-19998	79610	32	1	0	3	1632	-16	-18	1	56	15	16	-2	26	34	6	-5	15	-29	-23	4	31	-27	11	-8	-14	-25	2	-9	-40	35	30	-19	10	-39	-25	-26	9	-23
1385750571.818	CatMsg_GetStatsRequest	11667
1385750571.881	CatMsg_GetStatsConfirm	11667	2	239	305229	340768000	10649	7	118	3388	0
1385750572.084	CatFullScanInfo	12871	0	4494728	1	11180	6879.742	308	327	-19998	79610	32	1	0	3	1632	65	35	27	-1	4	29	15	-22	11	8	-23	23	12	-38	21	-24	-6	23	-23	-16	18	-9	-6	1	19	4	-14	-27	-15	-11	-11	-30	-15
[truncated: 1,599 more columns]
