# Supplementary material for: Window-Based Channel Impulse Response Prediction for Time-Varying Ultra-Wideband Channels
Source: PLoS One. 2016 Dec 19;11(12):e0164944. doi: 10.1371/journal.pone.0164944 (PMC5167263; doi:10.1371/journal.pone.0164944)
Supplement: S2 Table — (ZIP) [file pone.0164944.s002.zip › p080/CatLog_080.csv]

Timestamp	CatConfig	OpMode	AntennaMode	CodeChannel	TxGain	PowerupMode	TxNumPackets	TxPacketLenWords	TxPacketDelayMs	AcqIntegrationIndex	AutoThreshold	ManualThreshold	RxFilter	AcqPriPs	AcqPreambleLenUs	AutoIntegration	DataIntegrationIndex	DataType	PayloadPriPs	PayloadLenUs	ScanStartPs	ScanEndPs	ScanStepSizeBins	ScanIntegrationIndex	Flags	PersistFlag
1385750588.651	CatConfig	2	0	0	44	2	0	1000	100	7	1	0	4294967295	94999	1206	1	6	2	105310	217383	-20000	79000	32	1	0	0
Timestamp	CatMsg_GetStatsRequest	MessageId
1385750588.682	CatMsg_GetStatsRequest	11714
Timestamp	CatMsg_GetStatsConfirm	MessageId	OpMode	TempDegC	NumBitErrors	NumBits	NumPackets	NumDroppedPackets	NumErrorPackets	RunTimeSecs	Status
1385750588.744	CatMsg_GetStatsConfirm	11714	2	238	305229	342464000	10702	7	118	3405	0
Timestamp	CatFullScanInfo	MessageId	SourceId	Timestamp	ChannelRiseTime	vPeak	LinearSnr	LedIndex	LockspotOffset	ScanStartPs	ScanStopPs	ScanStepBins	ScanFiltering	AntennaId	OperationalMode	NumSamplesTotal	ScanData
1385750588.947	CatFullScanInfo	12924	0	4511582	1	10276	14523.05	308	327	-19998	79610	32	1	0	3	1632	14	17	42	-35	-27	-12	-27	26	18	-30	-13	-3	13	5	7	-46	8	-16	-1	-3	21	14	-38	12	5	5	14	-15	7	-2	0	-18	-54
1385750589.041	CatMsg_GetStatsRequest	11715
1385750589.134	CatMsg_GetStatsConfirm	11715	2	241	305229	342496000	10703	7	118	3406	0
1385750589.275	CatFullScanInfo	12925	0	4511900	0	10092	6218.821	310	327	-19998	79610	32	1	0	3	1632	15	-41	-33	12	-11	0	50	24	-15	27	33	-3	-7	46	-340	333	9	21	-14	-32	12	18	30	9	-32	-6	-4	-8	66	-9	-2	179	-37
1385750589.400	CatMsg_GetStatsRequest	11716
1385750589.478	CatMsg_GetStatsConfirm	11716	2	240	305229	342528000	10704	7	118	3406	0
[truncated: 1,599 more columns]
