# Supplementary material for: Window-Based Channel Impulse Response Prediction for Time-Varying Ultra-Wideband Channels
Source: PLoS One. 2016 Dec 19;11(12):e0164944. doi: 10.1371/journal.pone.0164944 (PMC5167263; doi:10.1371/journal.pone.0164944)
Supplement: S2 Table — (ZIP) [file pone.0164944.s002.zip › p081/CatLog_081.csv]

Timestamp	CatConfig	OpMode	AntennaMode	CodeChannel	TxGain	PowerupMode	TxNumPackets	TxPacketLenWords	TxPacketDelayMs	AcqIntegrationIndex	AutoThreshold	ManualThreshold	RxFilter	AcqPriPs	AcqPreambleLenUs	AutoIntegration	DataIntegrationIndex	DataType	PayloadPriPs	PayloadLenUs	ScanStartPs	ScanEndPs	ScanStepSizeBins	ScanIntegrationIndex	Flags	PersistFlag
1385750597.044	CatConfig	2	0	0	44	2	0	1000	100	7	1	0	4294967295	94999	1206	1	6	2	105310	217383	-20000	79000	32	1	0	0
Timestamp	CatMsg_GetStatsConfirm	MessageId	OpMode	TempDegC	NumBitErrors	NumBits	NumPackets	NumDroppedPackets	NumErrorPackets	RunTimeSecs	Status
1385750597.044	CatMsg_GetStatsConfirm	11737	2	239	305229	343296000	10728	7	118	3414	0
Timestamp	CatFullScanInfo	MessageId	SourceId	Timestamp	ChannelRiseTime	vPeak	LinearSnr	LedIndex	LockspotOffset	ScanStartPs	ScanStopPs	ScanStepBins	ScanFiltering	AntennaId	OperationalMode	NumSamplesTotal	ScanData
1385750597.200	CatFullScanInfo	12950	0	4519850	0	10788	9136.045	310	327	-19998	79610	32	1	0	3	1632	3	-2	35	-24	-13	-6	36	5	-31	19	10	14	-22	-44	62	68	-6	3	-30	16	21	-35	-3	18	5	7	0	26	37	16	-40	27	24
Timestamp	CatMsg_GetStatsRequest	MessageId
1385750597.293	CatMsg_GetStatsRequest	11738
1385750597.356	CatMsg_GetStatsConfirm	11738	2	240	305229	343328000	10729	7	118	3414	0
1385750597.496	CatFullScanInfo	12951	0	4520168	1	13248	11837.91	306	327	-19998	79610	32	1	0	3	1632	-9	-1	10	-22	7	19	-35	36	55	12	0	-10	4	16	20	-40	54	15	29	-14	-11	-32	21	-12	24	35	13	-34	25	-19	7	60	-35
1385750597.652	CatMsg_GetStatsRequest	11739
1385750597.746	CatMsg_GetStatsConfirm	11739	2	240	305229	343360000	10730	7	118	3414	0
1385750597.824	CatFullScanInfo	12952	0	4520486	0	12764	9825.001	317	327	-19998	79610	32	1	0	3	1632	-32	-28	2	-21	15	1	-10	19	-41	-8	-20	22	33	-20	-21	-8	2	-9	51	15	-3	16	-29	-7	-20	-24	5	61	-29	18	12	-2	-12
1385750598.011	CatMsg_GetStatsRequest	11740
[truncated: 1,599 more columns]
