# Supplementary material for: Window-Based Channel Impulse Response Prediction for Time-Varying Ultra-Wideband Channels
Source: PLoS One. 2016 Dec 19;11(12):e0164944. doi: 10.1371/journal.pone.0164944 (PMC5167263; doi:10.1371/journal.pone.0164944)
Supplement: S2 Table — (ZIP) [file pone.0164944.s002.zip › p082/CatLog_082.csv]

Timestamp	CatConfig	OpMode	AntennaMode	CodeChannel	TxGain	PowerupMode	TxNumPackets	TxPacketLenWords	TxPacketDelayMs	AcqIntegrationIndex	AutoThreshold	ManualThreshold	RxFilter	AcqPriPs	AcqPreambleLenUs	AutoIntegration	DataIntegrationIndex	DataType	PayloadPriPs	PayloadLenUs	ScanStartPs	ScanEndPs	ScanStepSizeBins	ScanIntegrationIndex	Flags	PersistFlag
1385750605.780	CatConfig	2	0	0	44	2	0	1000	100	7	1	0	4294967295	94999	1206	1	6	2	105310	217383	-20000	79000	32	1	0	0
Timestamp	CatFullScanInfo	MessageId	SourceId	Timestamp	ChannelRiseTime	vPeak	LinearSnr	LedIndex	LockspotOffset	ScanStartPs	ScanStopPs	ScanStepBins	ScanFiltering	AntennaId	OperationalMode	NumSamplesTotal	ScanData
1385750605.811	CatFullScanInfo	12977	0	4528436	0	11992	10824.28	299	327	-19998	79610	32	1	0	3	1632	28	29	-15	4	14	28	-2	15	-5	-2	26	-12	1	36	-13	44	9	-7	30	-15	-21	-6	-17	7	15	3	39	-27	-20	-25	-15	-44	14
Timestamp	CatMsg_GetStatsRequest	MessageId
1385750605.905	CatMsg_GetStatsRequest	11762
Timestamp	CatMsg_GetStatsConfirm	MessageId	OpMode	TempDegC	NumBitErrors	NumBits	NumPackets	NumDroppedPackets	NumErrorPackets	RunTimeSecs	Status
1385750605.951	CatMsg_GetStatsConfirm	11762	2	240	305229	344192000	10756	7	118	3422	0
1385750606.092	CatFullScanInfo	12978	0	4528754	1	13128	13947.54	306	327	-19998	79610	32	1	0	3	1632	-23	-21	28	13	11	19	37	20	47	5	-24	12	8	48	14	-22	-28	40	15	-14	-12	17	9	17	-13	-7	13	20	17	-51	-22	-33	56
1385750606.263	CatMsg_GetStatsRequest	11763
1385750606.310	CatMsg_GetStatsConfirm	11763	2	240	305229	344224000	10757	7	118	3423	0
1385750606.388	CatFullScanInfo	12979	0	4529072	0	11228	8899.254	306	327	-19998	79610	32	1	0	3	1632	-12	-12	11	22	19	36	-6	-18	8	29	34	1	-16	-5	-13	19	-42	0	25	3	-15	35	-9	41	-2	40	-25	-3	-9	28	17	-36	17
[truncated: 1,599 more columns]
