# Supplementary material for: Window-Based Channel Impulse Response Prediction for Time-Varying Ultra-Wideband Channels
Source: PLoS One. 2016 Dec 19;11(12):e0164944. doi: 10.1371/journal.pone.0164944 (PMC5167263; doi:10.1371/journal.pone.0164944)
Supplement: S2 Table — (ZIP) [file pone.0164944.s002.zip › p083/CatLog_083.csv]

Timestamp	CatConfig	OpMode	AntennaMode	CodeChannel	TxGain	PowerupMode	TxNumPackets	TxPacketLenWords	TxPacketDelayMs	AcqIntegrationIndex	AutoThreshold	ManualThreshold	RxFilter	AcqPriPs	AcqPreambleLenUs	AutoIntegration	DataIntegrationIndex	DataType	PayloadPriPs	PayloadLenUs	ScanStartPs	ScanEndPs	ScanStepSizeBins	ScanIntegrationIndex	Flags	PersistFlag
1385750623.876	CatConfig	2	0	0	44	2	0	1000	100	7	1	0	4294967295	94999	1206	1	6	2	105310	217383	-20000	79000	32	1	0	0
Timestamp	CatFullScanInfo	MessageId	SourceId	Timestamp	ChannelRiseTime	vPeak	LinearSnr	LedIndex	LockspotOffset	ScanStartPs	ScanStopPs	ScanStepBins	ScanFiltering	AntennaId	OperationalMode	NumSamplesTotal	ScanData
1385750623.907	CatFullScanInfo	13034	0	4546562	0	11488	11756.2	308	327	-19998	79610	32	1	0	3	1632	-48	-14	40	49	-8	16	-24	-15	-3	17	32	39	29	-17	21	15	-9	-18	7	-36	12	-14	-39	25	2	-37	-38	11	1	-16	7	-27	7
Timestamp	CatMsg_GetStatsConfirm	MessageId	OpMode	TempDegC	NumBitErrors	NumBits	NumPackets	NumDroppedPackets	NumErrorPackets	RunTimeSecs	Status
1385750623.923	CatMsg_GetStatsConfirm	11812	2	241	305269	346016000	10813	7	119	3440	0
Timestamp	CatMsg_GetStatsRequest	MessageId
1385750624.203	CatMsg_GetStatsRequest	11813
1385750624.250	CatFullScanInfo	13035	0	4546880	0	11112	11914.56	310	327	-19998	79610	32	1	0	3	1632	-6	-57	23	-3	-8	26	10	-72	-30	-45	-15	11	29	15	25	7	34	-14	7	-9	-19	-7	-17	-7	-2	-37	-4	9	4	-44	-31	28	0
1385750624.313	CatMsg_GetStatsConfirm	11813	2	241	305269	346048000	10814	7	119	3441	0
1385750624.515	CatFullScanInfo	13036	0	4547198	0	12012	8982.681	308	327	-19998	79610	32	1	0	3	1632	18	2	16	-3	-19	-9	32	-10	10	14	130	-122	35	140	-228	-64	-12	19	-2	34	-13	-13	19	52	-24	14	210	-27	-75	103	-256	-206	22
1385750624.562	CatMsg_GetStatsRequest	11814
[truncated: 1,599 more columns]
