# Supplementary material for: Window-Based Channel Impulse Response Prediction for Time-Varying Ultra-Wideband Channels
Source: PLoS One. 2016 Dec 19;11(12):e0164944. doi: 10.1371/journal.pone.0164944 (PMC5167263; doi:10.1371/journal.pone.0164944)
Supplement: S2 Table — (ZIP) [file pone.0164944.s002.zip › p084/CatLog_084.csv]

Timestamp	CatConfig	OpMode	AntennaMode	CodeChannel	TxGain	PowerupMode	TxNumPackets	TxPacketLenWords	TxPacketDelayMs	AcqIntegrationIndex	AutoThreshold	ManualThreshold	RxFilter	AcqPriPs	AcqPreambleLenUs	AutoIntegration	DataIntegrationIndex	DataType	PayloadPriPs	PayloadLenUs	ScanStartPs	ScanEndPs	ScanStepSizeBins	ScanIntegrationIndex	Flags	PersistFlag
1385750636.465	CatConfig	2	0	0	44	2	0	1000	100	7	1	0	4294967295	94999	1206	1	6	2	105310	217383	-20000	79000	32	1	0	0
Timestamp	CatMsg_GetStatsConfirm	MessageId	OpMode	TempDegC	NumBitErrors	NumBits	NumPackets	NumDroppedPackets	NumErrorPackets	RunTimeSecs	Status
1385750636.496	CatMsg_GetStatsConfirm	11847	2	241	305271	347264000	10852	7	120	3453	0
Timestamp	CatFullScanInfo	MessageId	SourceId	Timestamp	ChannelRiseTime	vPeak	LinearSnr	LedIndex	LockspotOffset	ScanStartPs	ScanStopPs	ScanStepBins	ScanFiltering	AntennaId	OperationalMode	NumSamplesTotal	ScanData
1385750636.637	CatFullScanInfo	13074	0	4559282	0	10484	8149.943	310	327	-19998	79610	32	1	0	3	1632	-9	-19	-23	21	-16	5	-16	-11	-17	-23	4	-20	34	20	-1	36	-42	-4	-17	30	-9	-10	-6	-27	10	5	12	-18	-11	18	24	-5	28
Timestamp	CatMsg_GetStatsRequest	MessageId
1385750636.761	CatMsg_GetStatsRequest	11848
1385750636.824	CatMsg_GetStatsConfirm	11848	2	241	305271	347296000	10853	7	120	3453	0
1385750636.964	CatFullScanInfo	13075	0	4559600	0	10396	6727.122	310	327	-19998	79610	32	1	0	3	1632	10	-14	-12	8	10	-11	41	-15	1	2	15	-14	-26	24	-22	-26	-5	26	5	0	20	21	22	14	-28	-47	-49	-36	1	35	-20	14	-16
1385750637.120	CatMsg_GetStatsRequest	11849
[truncated: 1,599 more columns]
