# Supplementary material for: Window-Based Channel Impulse Response Prediction for Time-Varying Ultra-Wideband Channels
Source: PLoS One. 2016 Dec 19;11(12):e0164944. doi: 10.1371/journal.pone.0164944 (PMC5167263; doi:10.1371/journal.pone.0164944)
Supplement: S2 Table — (ZIP) [file pone.0164944.s002.zip › p085/CatLog_085.csv]

Timestamp	CatConfig	OpMode	AntennaMode	CodeChannel	TxGain	PowerupMode	TxNumPackets	TxPacketLenWords	TxPacketDelayMs	AcqIntegrationIndex	AutoThreshold	ManualThreshold	RxFilter	AcqPriPs	AcqPreambleLenUs	AutoIntegration	DataIntegrationIndex	DataType	PayloadPriPs	PayloadLenUs	ScanStartPs	ScanEndPs	ScanStepSizeBins	ScanIntegrationIndex	Flags	PersistFlag
1385750646.293	CatConfig	2	0	0	44	2	0	1000	100	7	1	0	4294967295	94999	1206	1	6	2	105310	217383	-20000	79000	32	1	0	0
Timestamp	CatMsg_GetStatsRequest	MessageId
1385750646.449	CatMsg_GetStatsRequest	11875
Timestamp	CatFullScanInfo	MessageId	SourceId	Timestamp	ChannelRiseTime	vPeak	LinearSnr	LedIndex	LockspotOffset	ScanStartPs	ScanStopPs	ScanStepBins	ScanFiltering	AntennaId	OperationalMode	NumSamplesTotal	ScanData
1385750646.465	CatFullScanInfo	13105	0	4569140	0	10536	9918.582	310	327	-19998	79610	32	1	0	3	1632	-5	12	-33	-38	23	-20	6	3	-7	-6	-11	-19	17	20	16	6	-26	-48	31	-14	24	10	-4	1	15	-18	-6	-30	-26	12	12	18	1
Timestamp	CatMsg_GetStatsConfirm	MessageId	OpMode	TempDegC	NumBitErrors	NumBits	NumPackets	NumDroppedPackets	NumErrorPackets	RunTimeSecs	Status
1385750646.496	CatMsg_GetStatsConfirm	11875	2	243	322557	348288000	10884	7	121	3463	0
1385750646.808	CatMsg_GetStatsRequest	11876
1385750646.823	CatFullScanInfo	13106	0	4569458	1	11660	12764.7	317	327	-19998	79610	32	1	0	3	1632	-2	6	44	-26	30	-48	27	-31	14	-24	18	12	-5	-29	1	-10	47	25	23	-11	2	-7	12	24	16	27	-40	1	-22	-15	45	-3	32
1385750646.917	CatMsg_GetStatsConfirm	11876	2	242	322557	348320000	10885	7	121	3463	0
1385750647.120	CatFullScanInfo	13107	0	4569776	1	12100	8178.79	317	327	-19998	79610	32	1	0	3	1632	25	6	4	42	19	-11	27	-3	6	9	-6	-41	-413	232	-32	82	17	17	-31	7	-1	50	-26	3	-12	-4	-36	6	-417	460	45	0	18
1385750647.167	CatMsg_GetStatsRequest	11877
1385750647.276	CatMsg_GetStatsConfirm	11877	2	241	322557	348352000	10886	7	121	3464	0
[truncated: 1,599 more columns]
