# Supplementary material for: Window-Based Channel Impulse Response Prediction for Time-Varying Ultra-Wideband Channels
Source: PLoS One. 2016 Dec 19;11(12):e0164944. doi: 10.1371/journal.pone.0164944 (PMC5167263; doi:10.1371/journal.pone.0164944)
Supplement: S2 Table — (ZIP) [file pone.0164944.s002.zip › p086/CatLog_086.csv]

Timestamp	CatConfig	OpMode	AntennaMode	CodeChannel	TxGain	PowerupMode	TxNumPackets	TxPacketLenWords	TxPacketDelayMs	AcqIntegrationIndex	AutoThreshold	ManualThreshold	RxFilter	AcqPriPs	AcqPreambleLenUs	AutoIntegration	DataIntegrationIndex	DataType	PayloadPriPs	PayloadLenUs	ScanStartPs	ScanEndPs	ScanStepSizeBins	ScanIntegrationIndex	Flags	PersistFlag
1385750657.338	CatConfig	2	0	0	44	2	0	1000	100	7	1	0	4294967295	94999	1206	1	6	2	105310	217383	-20000	79000	32	1	0	0
Timestamp	CatMsg_GetStatsRequest	MessageId
1385750657.572	CatMsg_GetStatsRequest	11906
Timestamp	CatFullScanInfo	MessageId	SourceId	Timestamp	ChannelRiseTime	vPeak	LinearSnr	LedIndex	LockspotOffset	ScanStartPs	ScanStopPs	ScanStepBins	ScanFiltering	AntennaId	OperationalMode	NumSamplesTotal	ScanData
1385750657.587	CatFullScanInfo	13140	0	4580270	1	12484	9681.302	306	327	-19998	79610	32	1	0	3	1632	-5	12	-41	-6	45	26	8	-2	26	-32	13	17	-13	-5	17	0	9	-6	-26	19	-12	26	22	16	-34	-3	-29	-21	-24	-1	25	-10	-36
Timestamp	CatMsg_GetStatsConfirm	MessageId	OpMode	TempDegC	NumBitErrors	NumBits	NumPackets	NumDroppedPackets	NumErrorPackets	RunTimeSecs	Status
1385750657.603	CatMsg_GetStatsConfirm	11906	2	242	322557	349408000	10919	7	121	3474	0
1385750657.931	CatFullScanInfo	13141	0	4580588	1	11032	11300.9	308	327	-19998	79610	32	1	0	3	1632	-1	-21	29	-5	-24	9	-11	-18	6	-12	35	-19	-2	17	-11	-1	-9	-30	-10	28	-16	29	17	3	7	10	-21	-4	-4	-29	-3	-20	3
1385750657.962	CatMsg_GetStatsRequest	11907
1385750658.087	CatMsg_GetStatsConfirm	11907	2	241	322557	349440000	10920	7	121	3475	0
1385750658.227	CatFullScanInfo	13142	0	4580906	3	11384	14630.67	185	327	-19998	79610	32	1	0	3	1632	4	-6	10	-9	-18	32	-12	-20	-12	-5	2	6	9	8	-5	3	18	-21	25	-14	-9	-15	0	4	1	7	-12	-35	-19	24	18	7	-16
1385750658.289	CatMsg_GetStatsRequest	11908
[truncated: 1,599 more columns]
