# Supplementary material for: Window-Based Channel Impulse Response Prediction for Time-Varying Ultra-Wideband Channels
Source: PLoS One. 2016 Dec 19;11(12):e0164944. doi: 10.1371/journal.pone.0164944 (PMC5167263; doi:10.1371/journal.pone.0164944)
Supplement: S2 Table — (ZIP) [file pone.0164944.s002.zip › p087/CatLog_087.csv]

Timestamp	CatConfig	OpMode	AntennaMode	CodeChannel	TxGain	PowerupMode	TxNumPackets	TxPacketLenWords	TxPacketDelayMs	AcqIntegrationIndex	AutoThreshold	ManualThreshold	RxFilter	AcqPriPs	AcqPreambleLenUs	AutoIntegration	DataIntegrationIndex	DataType	PayloadPriPs	PayloadLenUs	ScanStartPs	ScanEndPs	ScanStepSizeBins	ScanIntegrationIndex	Flags	PersistFlag
1385750668.149	CatConfig	2	0	0	44	2	0	1000	100	7	1	0	4294967295	94999	1206	1	6	2	105310	217383	-20000	79000	32	1	0	0
Timestamp	CatMsg_GetStatsRequest	MessageId
1385750668.336	CatMsg_GetStatsRequest	11936
Timestamp	CatFullScanInfo	MessageId	SourceId	Timestamp	ChannelRiseTime	vPeak	LinearSnr	LedIndex	LockspotOffset	ScanStartPs	ScanStopPs	ScanStepBins	ScanFiltering	AntennaId	OperationalMode	NumSamplesTotal	ScanData
1385750668.429	CatFullScanInfo	13174	0	4591082	0	11912	16835.32	299	327	-19998	79610	32	1	0	3	1632	-4	-19	3	10	-13	57	-7	30	-8	16	24	-31	26	-16	-11	-21	-2	0	-11	30	21	-9	-7	26	-32	8	-4	26	14	-2	6	0	-9
Timestamp	CatMsg_GetStatsConfirm	MessageId	OpMode	TempDegC	NumBitErrors	NumBits	NumPackets	NumDroppedPackets	NumErrorPackets	RunTimeSecs	Status
1385750668.461	CatMsg_GetStatsConfirm	11936	2	242	356671	350496000	10953	7	123	3485	0
1385750668.695	CatMsg_GetStatsRequest	11937
1385750668.726	CatFullScanInfo	13175	0	4591400	0	10228	7950.208	310	327	-19998	79610	32	1	0	3	1632	19	4	-25	-8	-24	7	-20	-7	8	-13	19	36	49	3	10	8	-45	-8	-11	-21	13	6	-5	-1	0	45	-25	-24	16	4	-9	24	28
1385750668.819	CatMsg_GetStatsConfirm	11937	2	241	356671	350528000	10954	7	123	3485	0
1385750669.053	CatMsg_GetStatsRequest	11938
1385750669.085	CatFullScanInfo	13176	0	4591718	1	10916	10788.19	308	327	-19998	79610	32	1	0	3	1632	-15	47	9	4	11	44	-10	-16	-17	5	25	3	-63	27	34	-17	-40	-4	-13	36	-14	28	34	10	-13	-5	-34	-10	8	2	10	17	10
1385750669.116	CatMsg_GetStatsConfirm	11938	2	242	356671	350560000	10955	7	123	3486	0
[truncated: 1,599 more columns]
