# Supplementary material for: Window-Based Channel Impulse Response Prediction for Time-Varying Ultra-Wideband Channels
Source: PLoS One. 2016 Dec 19;11(12):e0164944. doi: 10.1371/journal.pone.0164944 (PMC5167263; doi:10.1371/journal.pone.0164944)
Supplement: S2 Table — (ZIP) [file pone.0164944.s002.zip › p088/CatLog_088.csv]

Timestamp	CatConfig	OpMode	AntennaMode	CodeChannel	TxGain	PowerupMode	TxNumPackets	TxPacketLenWords	TxPacketDelayMs	AcqIntegrationIndex	AutoThreshold	ManualThreshold	RxFilter	AcqPriPs	AcqPreambleLenUs	AutoIntegration	DataIntegrationIndex	DataType	PayloadPriPs	PayloadLenUs	ScanStartPs	ScanEndPs	ScanStepSizeBins	ScanIntegrationIndex	Flags	PersistFlag
1385750691.845	CatConfig	2	0	0	44	2	0	1000	100	7	1	0	4294967295	94999	1206	1	6	2	105310	217383	-20000	79000	32	1	0	0
Timestamp	CatFullScanInfo	MessageId	SourceId	Timestamp	ChannelRiseTime	vPeak	LinearSnr	LedIndex	LockspotOffset	ScanStartPs	ScanStopPs	ScanStepBins	ScanFiltering	AntennaId	OperationalMode	NumSamplesTotal	ScanData
1385750691.954	CatFullScanInfo	13248	0	4614614	1	12272	13040.32	306	327	-19998	79610	32	1	0	3	1632	-9	-31	-23	-1	37	-2	-7	-11	-21	24	27	-28	-5	-11	-40	6	37	-34	-26	-14	15	19	12	13	-7	-22	50	-2	-18	-3	-43	54	-1
Timestamp	CatMsg_GetStatsRequest	MessageId
1385750692.017	CatMsg_GetStatsRequest	12002
Timestamp	CatMsg_GetStatsConfirm	MessageId	OpMode	TempDegC	NumBitErrors	NumBits	NumPackets	NumDroppedPackets	NumErrorPackets	RunTimeSecs	Status
1385750692.095	CatMsg_GetStatsConfirm	12002	2	242	392920	352864000	11027	7	125	3509	0
1385750692.297	CatFullScanInfo	13249	0	4614932	1	12796	12056	306	327	-19998	79610	32	1	0	3	1632	53	-13	-23	20	9	-27	-5	-32	4	15	7	-22	31	-19	-6	-11	3	-36	28	1	-4	-10	-34	8	-4	-5	-11	7	14	-2	-47	-8	12
1385750692.375	CatMsg_GetStatsRequest	12003
1385750692.438	CatMsg_GetStatsConfirm	12003	2	242	392920	352896000	11028	7	125	3509	0
1385750692.578	CatFullScanInfo	13250	0	4615250	0	12020	12203.37	308	327	-19998	79610	32	1	0	3	1632	47	11	-5	-20	11	-14	19	-25	27	13	24	-17	10	-34	-48	24	-19	-2	18	1	-1	6	12	-2	15	4	-18	14	6	-11	-7	-7	46
1385750692.734	CatMsg_GetStatsRequest	12004
1385750692.797	CatMsg_GetStatsConfirm	12004	2	241	392920	352928000	11029	7	125	3509	0
1385750692.921	CatFullScanInfo	13251	0	4615568	0	12220	15566.49	310	327	-19998	79610	32	1	0	3	1632	-7	32	17	-1	-10	-10	36	-12	-16	-21	2	-32	5	-8	-3	-7	7	-21	-1	-5	10	-3	-22	-7	24	-4	-11	-36	-11	7	16	-30	33
[truncated: 1,599 more columns]
