# Supplementary material for: Window-Based Channel Impulse Response Prediction for Time-Varying Ultra-Wideband Channels
Source: PLoS One. 2016 Dec 19;11(12):e0164944. doi: 10.1371/journal.pone.0164944 (PMC5167263; doi:10.1371/journal.pone.0164944)
Supplement: S2 Table — (ZIP) [file pone.0164944.s002.zip › p089/CatLog_089.csv]

Timestamp	CatConfig	OpMode	AntennaMode	CodeChannel	TxGain	PowerupMode	TxNumPackets	TxPacketLenWords	TxPacketDelayMs	AcqIntegrationIndex	AutoThreshold	ManualThreshold	RxFilter	AcqPriPs	AcqPreambleLenUs	AutoIntegration	DataIntegrationIndex	DataType	PayloadPriPs	PayloadLenUs	ScanStartPs	ScanEndPs	ScanStepSizeBins	ScanIntegrationIndex	Flags	PersistFlag
1385750702.827	CatConfig	2	0	0	44	2	0	1000	100	7	1	0	4294967295	94999	1206	1	6	2	105310	217383	-20000	79000	32	1	0	0
Timestamp	CatMsg_GetStatsConfirm	MessageId	OpMode	TempDegC	NumBitErrors	NumBits	NumPackets	NumDroppedPackets	NumErrorPackets	RunTimeSecs	Status
1385750702.874	CatMsg_GetStatsConfirm	12032	2	243	392920	353888000	11059	8	125	3519	0
Timestamp	CatFullScanInfo	MessageId	SourceId	Timestamp	ChannelRiseTime	vPeak	LinearSnr	LedIndex	LockspotOffset	ScanStartPs	ScanStopPs	ScanStepBins	ScanFiltering	AntennaId	OperationalMode	NumSamplesTotal	ScanData
1385750703.077	CatFullScanInfo	13281	0	4625744	0	12224	9924.195	315	327	-19998	79610	32	1	0	3	1632	-20	-44	16	-29	-27	22	-29	10	5	-11	45	-9	-14	20	43	-8	36	-18	14	0	51	37	-17	20	34	14	-21	-24	33	23	-7	-20	-15
Timestamp	CatMsg_GetStatsRequest	MessageId
1385750703.139	CatMsg_GetStatsRequest	12033
1385750703.264	CatMsg_GetStatsConfirm	12033	2	242	392920	353920000	11060	9	125	3520	0
1385750703.405	CatFullScanInfo	13282	0	4626062	1	11960	9071.366	306	327	-19998	79610	32	1	0	3	1632	23	26	-24	-27	-29	-6	0	-231	355	-265	-165	31	-145	77	-330	129	13	15	-41	-5	-24	4	-108	-63	56	-314	-450	345	-285	370	-283	350	38
1385750703.498	CatMsg_GetStatsRequest	12034
1385750703.561	CatMsg_GetStatsConfirm	12034	2	242	392920	353952000	11061	9	125	3520	0
[truncated: 1,599 more columns]
