# Supplementary material for: Window-Based Channel Impulse Response Prediction for Time-Varying Ultra-Wideband Channels
Source: PLoS One. 2016 Dec 19;11(12):e0164944. doi: 10.1371/journal.pone.0164944 (PMC5167263; doi:10.1371/journal.pone.0164944)
Supplement: S2 Table — (ZIP) [file pone.0164944.s002.zip › p090/CatLog_090.csv]

Timestamp	CatConfig	OpMode	AntennaMode	CodeChannel	TxGain	PowerupMode	TxNumPackets	TxPacketLenWords	TxPacketDelayMs	AcqIntegrationIndex	AutoThreshold	ManualThreshold	RxFilter	AcqPriPs	AcqPreambleLenUs	AutoIntegration	DataIntegrationIndex	DataType	PayloadPriPs	PayloadLenUs	ScanStartPs	ScanEndPs	ScanStepSizeBins	ScanIntegrationIndex	Flags	PersistFlag
1385750715.386	CatConfig	2	0	0	44	2	0	1000	100	7	1	0	4294967295	94999	1206	1	6	2	105310	217383	-20000	79000	32	1	0	0
Timestamp	CatMsg_GetStatsConfirm	MessageId	OpMode	TempDegC	NumBitErrors	NumBits	NumPackets	NumDroppedPackets	NumErrorPackets	RunTimeSecs	Status
1385750715.401	CatMsg_GetStatsConfirm	12067	2	244	392920	355136000	11098	9	125	3532	0
Timestamp	CatFullScanInfo	MessageId	SourceId	Timestamp	ChannelRiseTime	vPeak	LinearSnr	LedIndex	LockspotOffset	ScanStartPs	ScanStopPs	ScanStepBins	ScanFiltering	AntennaId	OperationalMode	NumSamplesTotal	ScanData
1385750715.479	CatFullScanInfo	13320	0	4638146	0	10264	9186.614	310	327	-19998	79610	32	1	0	3	1632	-15	-20	18	-1	29	3	31	52	8	-24	45	9	-4	-16	-9	37	-27	-5	31	0	-44	17	-28	-67	48	24	0	19	29	16	-9	-58	42
Timestamp	CatMsg_GetStatsRequest	MessageId
1385750715.698	CatMsg_GetStatsRequest	12068
1385750715.807	CatMsg_GetStatsConfirm	12068	2	242	392920	355168000	11099	9	125	3532	0
1385750715.822	CatFullScanInfo	13321	0	4638464	0	10568	9138.625	310	327	-19998	79610	32	1	0	3	1632	7	14	26	28	-8	-30	3	6	-13	-4	2	-3	-49	3	-32	-5	13	-30	-1	16	-2	-8	-11	-47	0	-7	23	-23	22	-40	-29	7	-17
1385750716.056	CatMsg_GetStatsRequest	12069
1385750716.119	CatFullScanInfo	13322	0	4638782	2	9840	7859.273	286	327	-19998	79610	32	1	0	3	1632	35	0	12	5	-6	18	13	12	-27	-79	84	32	19	-2	10	36	-20	2	19	17	4	33	8	-21	35	-18	-18	19	68	78	-31	-6	7
1385750716.119	CatMsg_GetStatsConfirm	12069	2	241	392920	355232000	11101	9	125	3533	0
[truncated: 1,599 more columns]
