# Supplementary material for: Window-Based Channel Impulse Response Prediction for Time-Varying Ultra-Wideband Channels
Source: PLoS One. 2016 Dec 19;11(12):e0164944. doi: 10.1371/journal.pone.0164944 (PMC5167263; doi:10.1371/journal.pone.0164944)
Supplement: S2 Table — (ZIP) [file pone.0164944.s002.zip › p091/CatLog_091.csv]

Timestamp	CatConfig	OpMode	AntennaMode	CodeChannel	TxGain	PowerupMode	TxNumPackets	TxPacketLenWords	TxPacketDelayMs	AcqIntegrationIndex	AutoThreshold	ManualThreshold	RxFilter	AcqPriPs	AcqPreambleLenUs	AutoIntegration	DataIntegrationIndex	DataType	PayloadPriPs	PayloadLenUs	ScanStartPs	ScanEndPs	ScanStepSizeBins	ScanIntegrationIndex	Flags	PersistFlag
1385750727.507	CatConfig	2	0	0	44	2	0	1000	100	7	1	0	4294967295	94999	1206	1	6	2	105310	217383	-20000	79000	32	1	0	0
Timestamp	CatMsg_GetStatsRequest	MessageId
1385750727.538	CatMsg_GetStatsRequest	12101
Timestamp	CatFullScanInfo	MessageId	SourceId	Timestamp	ChannelRiseTime	vPeak	LinearSnr	LedIndex	LockspotOffset	ScanStartPs	ScanStopPs	ScanStepBins	ScanFiltering	AntennaId	OperationalMode	NumSamplesTotal	ScanData
1385750727.554	CatFullScanInfo	13358	0	4650230	0	10252	6475.662	310	327	-19998	79610	32	1	0	3	1632	133	-225	-174	88	396	-335	-297	41	-355	90	423	-203	-16	-27	-5	9	-149	-11	-77	132	241	-395	-276	340	-449	348	217	-298	-39	33	-21	23	-141
Timestamp	CatMsg_GetStatsConfirm	MessageId	OpMode	TempDegC	NumBitErrors	NumBits	NumPackets	NumDroppedPackets	NumErrorPackets	RunTimeSecs	Status
1385750727.632	CatMsg_GetStatsConfirm	12101	2	243	392921	356384000	11137	9	126	3544	0
1385750727.897	CatFullScanInfo	13359	0	4650548	0	11056	10325.59	308	327	-19998	79610	32	1	0	3	1632	45	3	-24	5	18	-37	25	-8	-19	28	5	21	-14	-5	34	-13	15	-14	9	-16	4	16	-15	3	-8	21	2	-12	-11	-28	25	4	-8
1385750727.928	CatMsg_GetStatsRequest	12102
1385750727.990	CatMsg_GetStatsConfirm	12102	2	242	392921	356416000	11138	9	126	3544	0
1385750728.193	CatFullScanInfo	13360	0	4650866	0	12088	14496.41	299	327	-19998	79610	32	1	0	3	1632	1	-3	14	6	32	-2	18	24	10	2	-2	-1	14	3	-14	6	41	12	19	7	2	-25	-34	7	-8	-2	27	-3	-44	-34	-2	27	-13
[truncated: 1,599 more columns]
