# Supplementary material for: Window-Based Channel Impulse Response Prediction for Time-Varying Ultra-Wideband Channels
Source: PLoS One. 2016 Dec 19;11(12):e0164944. doi: 10.1371/journal.pone.0164944 (PMC5167263; doi:10.1371/journal.pone.0164944)
Supplement: S2 Table — (ZIP) [file pone.0164944.s002.zip › p092/CatLog_092.csv]

Timestamp	CatConfig	OpMode	AntennaMode	CodeChannel	TxGain	PowerupMode	TxNumPackets	TxPacketLenWords	TxPacketDelayMs	AcqIntegrationIndex	AutoThreshold	ManualThreshold	RxFilter	AcqPriPs	AcqPreambleLenUs	AutoIntegration	DataIntegrationIndex	DataType	PayloadPriPs	PayloadLenUs	ScanStartPs	ScanEndPs	ScanStepSizeBins	ScanIntegrationIndex	Flags	PersistFlag
1385750741.859	CatConfig	2	0	0	44	2	0	1000	100	7	1	0	4294967295	94999	1206	1	6	2	105310	217383	-20000	79000	32	1	0	0
Timestamp	CatFullScanInfo	MessageId	SourceId	Timestamp	ChannelRiseTime	vPeak	LinearSnr	LedIndex	LockspotOffset	ScanStartPs	ScanStopPs	ScanStepBins	ScanFiltering	AntennaId	OperationalMode	NumSamplesTotal	ScanData
1385750741.890	CatFullScanInfo	13402	0	4664540	1	11648	10637.23	306	327	-19998	79610	32	1	0	3	1632	-56	14	-5	16	14	-17	40	18	6	27	-14	25	5	-1	-42	-48	16	27	29	-5	20	-25	0	-22	-16	-12	-19	21	16	-39	-16	0	37
Timestamp	CatMsg_GetStatsRequest	MessageId
1385750741.906	CatMsg_GetStatsRequest	12141
Timestamp	CatMsg_GetStatsConfirm	MessageId	OpMode	TempDegC	NumBitErrors	NumBits	NumPackets	NumDroppedPackets	NumErrorPackets	RunTimeSecs	Status
1385750741.968	CatMsg_GetStatsConfirm	12141	2	242	392963	357792000	11181	10	127	3558	0
1385750742.171	CatFullScanInfo	13403	0	4664858	0	11884	8891.004	308	327	-19998	79610	32	1	0	3	1632	5	-26	-5	-14	9	30	-47	-25	-6	18	-26	45	-13	41	45	28	-6	14	3	18	13	-11	-4	38	-35	-21	-9	-4	23	5	-21	64	-14
1385750742.249	CatMsg_GetStatsRequest	12142
1385750742.296	CatMsg_GetStatsConfirm	12142	2	242	392963	357824000	11182	10	127	3559	0
1385750742.498	CatFullScanInfo	13404	0	4665176	0	10056	8036.66	306	327	-19998	79610	32	1	0	3	1632	-2	-3	14	23	11	10	23	18	-12	-16	-20	-24	33	-18	-12	4	8	7	17	-7	-25	9	5	26	37	30	2	14	39	-13	-3	14	-7
1385750742.608	CatMsg_GetStatsRequest	12143
1385750742.654	CatMsg_GetStatsConfirm	12143	2	243	392963	357856000	11183	10	127	3559	0
1385750742.857	CatFullScanInfo	13405	0	4665494	1	11800	12794.07	306	327	-19998	79610	32	1	0	3	1632	26	61	-10	-21	36	-6	-35	30	-3	42	6	-6	14	-42	-19	35	14	8	6	-22	-9	-10	-3	22	17	-15	23	-1	-24	28	0	-10	7
[truncated: 1,599 more columns]
