# Supplementary material for: Window-Based Channel Impulse Response Prediction for Time-Varying Ultra-Wideband Channels
Source: PLoS One. 2016 Dec 19;11(12):e0164944. doi: 10.1371/journal.pone.0164944 (PMC5167263; doi:10.1371/journal.pone.0164944)
Supplement: S2 Table — (ZIP) [file pone.0164944.s002.zip › p093/CatLog_093.csv]

Timestamp	CatConfig	OpMode	AntennaMode	CodeChannel	TxGain	PowerupMode	TxNumPackets	TxPacketLenWords	TxPacketDelayMs	AcqIntegrationIndex	AutoThreshold	ManualThreshold	RxFilter	AcqPriPs	AcqPreambleLenUs	AutoIntegration	DataIntegrationIndex	DataType	PayloadPriPs	PayloadLenUs	ScanStartPs	ScanEndPs	ScanStepSizeBins	ScanIntegrationIndex	Flags	PersistFlag
1385750755.056	CatConfig	2	0	0	44	2	0	1000	100	7	1	0	4294967295	94999	1206	1	6	2	105310	217383	-20000	79000	32	1	0	0
Timestamp	CatMsg_GetStatsRequest	MessageId
1385750755.166	CatMsg_GetStatsRequest	12178
Timestamp	CatFullScanInfo	MessageId	SourceId	Timestamp	ChannelRiseTime	vPeak	LinearSnr	LedIndex	LockspotOffset	ScanStartPs	ScanStopPs	ScanStepBins	ScanFiltering	AntennaId	OperationalMode	NumSamplesTotal	ScanData
1385750755.244	CatFullScanInfo	13443	0	4677896	1	10768	9433.092	308	327	-19998	79610	32	1	0	3	1632	-24	24	0	14	35	4	20	-5	21	17	18	-53	16	9	22	44	-29	19	6	-1	26	-23	9	10	-12	22	11	-46	15	7	-16	-37	2
Timestamp	CatMsg_GetStatsConfirm	MessageId	OpMode	TempDegC	NumBitErrors	NumBits	NumPackets	NumDroppedPackets	NumErrorPackets	RunTimeSecs	Status
1385750755.275	CatMsg_GetStatsConfirm	12178	2	244	392963	359104000	11222	11	127	3572	0
1385750755.665	CatFullScanInfo	13444	0	4678214	0	10908	8380.17	308	327	-19998	79610	32	1	0	3	1632	13	30	13	4	-11	31	-7	-31	33	17	33	21	-38	4	27	-9	4	36	-30	-20	-31	12	29	3	-18	-17	-23	10	1	-40	30	1	-12
1385750755.696	CatMsg_GetStatsRequest	12179
1385750755.790	CatMsg_GetStatsConfirm	12179	2	243	392963	359136000	11223	11	127	3572	0
1385750755.883	CatMsg_GetStatsRequest	12180
1385750755.977	CatMsg_GetStatsConfirm	12180	2	243	392963	359136000	11223	11	127	3572	0
1385750756.164	CatFullScanInfo	13445	0	4678850	1	12052	8075.465	306	327	-19998	79610	32	1	0	3	1632	21	-59	29	12	57	-16	-11	-27	-14	-12	8	-18	29	28	12	27	7	13	-35	46	33	39	27	40	-8	-10	-9	-26	-15	1	-13	11	15
[truncated: 1,599 more columns]
