# Supplementary material for: Window-Based Channel Impulse Response Prediction for Time-Varying Ultra-Wideband Channels
Source: PLoS One. 2016 Dec 19;11(12):e0164944. doi: 10.1371/journal.pone.0164944 (PMC5167263; doi:10.1371/journal.pone.0164944)
Supplement: S2 Table — (ZIP) [file pone.0164944.s002.zip › p094/CatLog_094.csv]

Timestamp	CatConfig	OpMode	AntennaMode	CodeChannel	TxGain	PowerupMode	TxNumPackets	TxPacketLenWords	TxPacketDelayMs	AcqIntegrationIndex	AutoThreshold	ManualThreshold	RxFilter	AcqPriPs	AcqPreambleLenUs	AutoIntegration	DataIntegrationIndex	DataType	PayloadPriPs	PayloadLenUs	ScanStartPs	ScanEndPs	ScanStepSizeBins	ScanIntegrationIndex	Flags	PersistFlag
1385750767.053	CatConfig	2	0	0	44	2	0	1000	100	7	1	0	4294967295	94999	1206	1	6	2	105310	217383	-20000	79000	32	1	0	0
Timestamp	CatMsg_GetStatsConfirm	MessageId	OpMode	TempDegC	NumBitErrors	NumBits	NumPackets	NumDroppedPackets	NumErrorPackets	RunTimeSecs	Status
1385750767.053	CatMsg_GetStatsConfirm	12211	2	245	392963	360224000	11257	13	127	3584	0
Timestamp	CatFullScanInfo	MessageId	SourceId	Timestamp	ChannelRiseTime	vPeak	LinearSnr	LedIndex	LockspotOffset	ScanStartPs	ScanStopPs	ScanStepBins	ScanFiltering	AntennaId	OperationalMode	NumSamplesTotal	ScanData
1385750767.318	CatFullScanInfo	13479	0	4689980	0	10824	8230.521	308	327	-19998	79610	32	1	0	3	1632	-18	-1	2	-13	-13	7	-3	9	-51	-24	25	1	-62	4	24	-19	-15	5	16	49	-45	-12	46	-34	-17	2	1	27	-19	-8	10	-3	-6
Timestamp	CatMsg_GetStatsRequest	MessageId
1385750767.365	CatMsg_GetStatsRequest	12212
1385750767.443	CatMsg_GetStatsConfirm	12212	2	242	392963	360256000	11258	13	127	3584	0
1385750767.646	CatFullScanInfo	13480	0	4690298	0	10736	6394.563	308	327	-19998	79610	32	1	0	3	1632	19	39	34	12	37	20	-15	-38	36	36	15	-2	-14	16	-10	29	-19	-28	46	-41	6	5	-1	31	-42	42	-9	-18	-24	6	12	3	7
1385750767.724	CatMsg_GetStatsRequest	12213
1385750767.833	CatMsg_GetStatsConfirm	12213	2	244	392963	360288000	11259	13	127	3584	0
1385750767.973	CatFullScanInfo	13481	0	4690616	1	11636	10945.42	317	327	-19998	79610	32	1	0	3	1632	-1	-1	78	39	9	39	38	13	-7	-12	-6	-26	-1	-23	20	-3	26	15	-6	27	-19	-15	-26	35	0	-20	-3	33	-4	-27	0	-28	5
[truncated: 1,599 more columns]
