# Supplementary material for: Window-Based Channel Impulse Response Prediction for Time-Varying Ultra-Wideband Channels
Source: PLoS One. 2016 Dec 19;11(12):e0164944. doi: 10.1371/journal.pone.0164944 (PMC5167263; doi:10.1371/journal.pone.0164944)
Supplement: S2 Table — (ZIP) [file pone.0164944.s002.zip › p095/CatLog_095.csv]

Timestamp	CatConfig	OpMode	AntennaMode	CodeChannel	TxGain	PowerupMode	TxNumPackets	TxPacketLenWords	TxPacketDelayMs	AcqIntegrationIndex	AutoThreshold	ManualThreshold	RxFilter	AcqPriPs	AcqPreambleLenUs	AutoIntegration	DataIntegrationIndex	DataType	PayloadPriPs	PayloadLenUs	ScanStartPs	ScanEndPs	ScanStepSizeBins	ScanIntegrationIndex	Flags	PersistFlag
1385750777.427	CatConfig	2	0	0	44	2	0	1000	100	7	1	0	4294967295	94999	1206	1	6	2	105310	217383	-20000	79000	32	1	0	0
Timestamp	CatFullScanInfo	MessageId	SourceId	Timestamp	ChannelRiseTime	vPeak	LinearSnr	LedIndex	LockspotOffset	ScanStartPs	ScanStopPs	ScanStepBins	ScanFiltering	AntennaId	OperationalMode	NumSamplesTotal	ScanData
1385750777.474	CatFullScanInfo	13511	0	4700156	0	11168	8243.373	299	327	-19998	79610	32	1	0	3	1632	-11	0	13	2	-10	-12	-5	7	5	54	17	-32	18	-6	15	64	27	-30	-12	-14	-7	13	-3	-34	7	32	-12	12	13	28	8	10	23
Timestamp	CatMsg_GetStatsConfirm	MessageId	OpMode	TempDegC	NumBitErrors	NumBits	NumPackets	NumDroppedPackets	NumErrorPackets	RunTimeSecs	Status
1385750777.505	CatMsg_GetStatsConfirm	12240	2	243	392969	361280000	11290	13	128	3594	0
Timestamp	CatMsg_GetStatsRequest	MessageId
1385750777.770	CatMsg_GetStatsRequest	12241
1385750777.832	CatFullScanInfo	13512	0	4700474	1	11568	14593.66	306	327	-19998	79610	32	1	0	3	1632	-5	-20	-16	6	-5	-22	-4	32	-28	-2	31	-57	-10	1	19	-12	2	-6	5	-6	-1	21	-23	-15	-1	-22	24	20	-6	3	3	1	-20
1385750777.864	CatMsg_GetStatsConfirm	12241	2	244	392969	361312000	11291	13	128	3594	0
1385750778.129	CatFullScanInfo	13513	0	4700792	1	10632	8235.155	308	327	-19998	79610	32	1	0	3	1632	14	-1	-3	-12	-17	-6	12	20	18	-22	-46	38	-12	13	-24	0	-37	28	33	18	-20	-11	-32	8	20	32	-40	-17	21	10	-16	-46	-30
1385750778.160	CatMsg_GetStatsRequest	12242
1385750778.222	CatMsg_GetStatsConfirm	12242	2	243	392969	361344000	11292	13	128	3595	0
[truncated: 1,599 more columns]
