# Supplementary material for: Window-Based Channel Impulse Response Prediction for Time-Varying Ultra-Wideband Channels
Source: PLoS One. 2016 Dec 19;11(12):e0164944. doi: 10.1371/journal.pone.0164944 (PMC5167263; doi:10.1371/journal.pone.0164944)
Supplement: S2 Table — (ZIP) [file pone.0164944.s002.zip › p096/CatLog_096.csv]

Timestamp	CatConfig	OpMode	AntennaMode	CodeChannel	TxGain	PowerupMode	TxNumPackets	TxPacketLenWords	TxPacketDelayMs	AcqIntegrationIndex	AutoThreshold	ManualThreshold	RxFilter	AcqPriPs	AcqPreambleLenUs	AutoIntegration	DataIntegrationIndex	DataType	PayloadPriPs	PayloadLenUs	ScanStartPs	ScanEndPs	ScanStepSizeBins	ScanIntegrationIndex	Flags	PersistFlag
1385750786.428	CatConfig	2	0	0	44	2	0	1000	100	7	1	0	4294967295	94999	1206	1	6	2	105310	217383	-20000	79000	32	1	0	0
Timestamp	CatMsg_GetStatsConfirm	MessageId	OpMode	TempDegC	NumBitErrors	NumBits	NumPackets	NumDroppedPackets	NumErrorPackets	RunTimeSecs	Status
1385750786.459	CatMsg_GetStatsConfirm	12265	2	244	392969	362144000	11317	14	128	3603	0
Timestamp	CatFullScanInfo	MessageId	SourceId	Timestamp	ChannelRiseTime	vPeak	LinearSnr	LedIndex	LockspotOffset	ScanStartPs	ScanStopPs	ScanStepBins	ScanFiltering	AntennaId	OperationalMode	NumSamplesTotal	ScanData
1385750786.724	CatFullScanInfo	13539	0	4709378	1	11316	9090.771	306	327	-19998	79610	32	1	0	3	1632	-6	-9	-5	41	17	37	26	0	-1	19	-27	-11	-23	6	-23	-3	22	-17	2	26	3	-24	-7	-6	-15	-4	10	11	-19	-28	23	-31	10
Timestamp	CatMsg_GetStatsRequest	MessageId
1385750786.740	CatMsg_GetStatsRequest	12266
1385750786.787	CatMsg_GetStatsConfirm	12266	2	243	392969	362176000	11318	14	128	3603	0
1385750787.052	CatFullScanInfo	13540	0	4709696	0	9656	6694.998	310	327	-19998	79610	32	1	0	3	1632	-287	151	-325	277	-29	-11	96	-172	-209	60	-132	199	273	-211	195	-93	-128	239	-68	303	-176	152	16	-10	-296	257	-1	43	196	-281	170	-265	172
1385750787.099	CatMsg_GetStatsRequest	12267
1385750787.192	CatMsg_GetStatsConfirm	12267	2	243	392969	362208000	11319	14	128	3604	0
1385750787.333	CatFullScanInfo	13541	0	4710014	0	10664	8194.811	308	327	-19998	79610	32	1	0	3	1632	-11	30	15	-2	22	1	39	-45	47	14	32	34	-14	-26	37	35	-18	24	-6	-37	-7	-27	-16	31	-24	-12	-28	3	-22	-32	-22	18	25
1385750787.458	CatMsg_GetStatsRequest	12268
1385750787.536	CatMsg_GetStatsConfirm	12268	2	243	392969	362240000	11320	14	128	3604	0
1385750787.676	CatFullScanInfo	13542	0	4710332	0	10348	10500.67	310	327	-19998	79610	32	1	0	3	1632	-27	11	9	-17	-14	26	-67	9	24	1	10	-11	-28	-7	-58	24	-44	-4	12	12	-34	53	40	24	-9	6	18	8	21	-27	-22	21	69
[truncated: 1,599 more columns]
