# Supplementary material for: Window-Based Channel Impulse Response Prediction for Time-Varying Ultra-Wideband Channels
Source: PLoS One. 2016 Dec 19;11(12):e0164944. doi: 10.1371/journal.pone.0164944 (PMC5167263; doi:10.1371/journal.pone.0164944)
Supplement: S2 Table — (ZIP) [file pone.0164944.s002.zip › p097/CatLog_097.csv]

Timestamp	CatConfig	OpMode	AntennaMode	CodeChannel	TxGain	PowerupMode	TxNumPackets	TxPacketLenWords	TxPacketDelayMs	AcqIntegrationIndex	AutoThreshold	ManualThreshold	RxFilter	AcqPriPs	AcqPreambleLenUs	AutoIntegration	DataIntegrationIndex	DataType	PayloadPriPs	PayloadLenUs	ScanStartPs	ScanEndPs	ScanStepSizeBins	ScanIntegrationIndex	Flags	PersistFlag
1385750805.616	CatConfig	2	0	0	44	2	0	1000	100	7	1	0	4294967295	94999	1206	1	6	2	105310	217383	-20000	79000	32	1	0	0
Timestamp	CatMsg_GetStatsRequest	MessageId
1385750805.756	CatMsg_GetStatsRequest	12319
Timestamp	CatFullScanInfo	MessageId	SourceId	Timestamp	ChannelRiseTime	vPeak	LinearSnr	LedIndex	LockspotOffset	ScanStartPs	ScanStopPs	ScanStepBins	ScanFiltering	AntennaId	OperationalMode	NumSamplesTotal	ScanData
1385750805.788	CatFullScanInfo	13597	0	4728458	0	10104	10353.23	310	327	-19998	79610	32	1	0	3	1632	11	19	-4	-5	26	31	16	-3	-2	-23	-1	-21	25	19	6	-6	-1	-30	4	-31	28	3	12	-7	-19	9	-39	-17	58	-71	-21	4	23
Timestamp	CatMsg_GetStatsConfirm	MessageId	OpMode	TempDegC	NumBitErrors	NumBits	NumPackets	NumDroppedPackets	NumErrorPackets	RunTimeSecs	Status
1385750805.788	CatMsg_GetStatsConfirm	12319	2	243	392969	364032000	11376	16	128	3622	0
1385750806.115	CatFullScanInfo	13598	0	4728776	3	11380	11230.65	244	327	-19998	79610	32	1	0	3	1632	-18	9	19	-10	1	4	-2	-14	-14	-11	5	-11	26	-4	17	-16	15	24	-22	23	3	12	4	-36	0	-12	-31	10	6	18	12	6	24
1385750806.131	CatMsg_GetStatsRequest	12320
1385750806.193	CatMsg_GetStatsConfirm	12320	2	242	392969	364064000	11377	16	128	3623	0
[truncated: 1,599 more columns]
