# Supplementary material for: Window-Based Channel Impulse Response Prediction for Time-Varying Ultra-Wideband Channels
Source: PLoS One. 2016 Dec 19;11(12):e0164944. doi: 10.1371/journal.pone.0164944 (PMC5167263; doi:10.1371/journal.pone.0164944)
Supplement: S2 Table — (ZIP) [file pone.0164944.s002.zip › p098/CatLog_098.csv]

Timestamp	CatConfig	OpMode	AntennaMode	CodeChannel	TxGain	PowerupMode	TxNumPackets	TxPacketLenWords	TxPacketDelayMs	AcqIntegrationIndex	AutoThreshold	ManualThreshold	RxFilter	AcqPriPs	AcqPreambleLenUs	AutoIntegration	DataIntegrationIndex	DataType	PayloadPriPs	PayloadLenUs	ScanStartPs	ScanEndPs	ScanStepSizeBins	ScanIntegrationIndex	Flags	PersistFlag
1385750817.035	CatConfig	2	0	0	44	2	0	1000	100	7	1	0	4294967295	94999	1206	1	6	2	105310	217383	-20000	79000	32	1	0	0
Timestamp	CatMsg_GetStatsRequest	MessageId
1385750817.238	CatMsg_GetStatsRequest	12351
Timestamp	CatFullScanInfo	MessageId	SourceId	Timestamp	ChannelRiseTime	vPeak	LinearSnr	LedIndex	LockspotOffset	ScanStartPs	ScanStopPs	ScanStepBins	ScanFiltering	AntennaId	OperationalMode	NumSamplesTotal	ScanData
1385750817.254	CatFullScanInfo	13633	0	4739906	1	10500	10354.26	308	327	-19998	79610	32	1	0	3	1632	1	-34	2	-27	16	-18	27	9	16	-7	-21	13	-1	5	48	17	34	-15	-7	-24	-7	-29	-42	18	-28	-27	8	-55	66	-10	22	-14	-16
Timestamp	CatMsg_GetStatsConfirm	MessageId	OpMode	TempDegC	NumBitErrors	NumBits	NumPackets	NumDroppedPackets	NumErrorPackets	RunTimeSecs	Status
1385750817.316	CatMsg_GetStatsConfirm	12351	2	242	406379	365184000	11412	16	129	3634	0
1385750817.581	CatFullScanInfo	13634	0	4740224	1	10192	5915.346	308	327	-19998	79610	32	1	0	3	1632	89	-157	407	-315	-334	397	-32	-76	529	-194	-394	153	281	-183	201	-37	-130	-33	207	-319	250	11	105	-34	340	-401	-326	441	40	-249	171	-171	-258
1385750817.612	CatMsg_GetStatsRequest	12352
1385750817.675	CatMsg_GetStatsConfirm	12352	2	243	406379	365216000	11413	16	129	3634	0
1385750817.878	CatFullScanInfo	13635	0	4740542	1	9928	7493.339	308	327	-19998	79610	32	1	0	3	1632	-16	-13	39	2	-35	-8	16	19	-35	17	-16	-6	-15	45	-15	38	25	4	-14	2	6	0	-8	17	9	-20	40	-27	7	30	-3	22	-38
1385750817.956	CatMsg_GetStatsRequest	12353
[truncated: 1,599 more columns]
