# Supplementary material for: Window-Based Channel Impulse Response Prediction for Time-Varying Ultra-Wideband Channels
Source: PLoS One. 2016 Dec 19;11(12):e0164944. doi: 10.1371/journal.pone.0164944 (PMC5167263; doi:10.1371/journal.pone.0164944)
Supplement: S2 Table — (ZIP) [file pone.0164944.s002.zip › p099/CatLog_099.csv]

Timestamp	CatConfig	OpMode	AntennaMode	CodeChannel	TxGain	PowerupMode	TxNumPackets	TxPacketLenWords	TxPacketDelayMs	AcqIntegrationIndex	AutoThreshold	ManualThreshold	RxFilter	AcqPriPs	AcqPreambleLenUs	AutoIntegration	DataIntegrationIndex	DataType	PayloadPriPs	PayloadLenUs	ScanStartPs	ScanEndPs	ScanStepSizeBins	ScanIntegrationIndex	Flags	PersistFlag
1385750824.867	CatConfig	2	0	0	44	2	0	1000	100	7	1	0	4294967295	94999	1206	1	6	2	105310	217383	-20000	79000	32	1	0	0
Timestamp	CatMsg_GetStatsConfirm	MessageId	OpMode	TempDegC	NumBitErrors	NumBits	NumPackets	NumDroppedPackets	NumErrorPackets	RunTimeSecs	Status
1385750824.882	CatMsg_GetStatsConfirm	12372	2	243	406379	365920000	11435	16	129	3641	0
Timestamp	CatFullScanInfo	MessageId	SourceId	Timestamp	ChannelRiseTime	vPeak	LinearSnr	LedIndex	LockspotOffset	ScanStartPs	ScanStopPs	ScanStepBins	ScanFiltering	AntennaId	OperationalMode	NumSamplesTotal	ScanData
1385750824.882	CatFullScanInfo	13657	0	4747538	1	10860	11656.33	308	327	-19998	79610	32	1	0	3	1632	21	14	31	-11	-15	22	38	53	34	-21	12	24	-34	18	28	-12	5	7	1	37	-10	-25	-22	1	-4	-41	21	-29	19	5	24	29	11
Timestamp	CatMsg_GetStatsRequest	MessageId
1385750825.132	CatMsg_GetStatsRequest	12373
1385750825.225	CatFullScanInfo	13658	0	4747856	0	9572	8073.054	310	327	-19998	79610	32	1	0	3	1632	-2	-30	-29	-2	-24	4	-2	-62	-36	-1	-49	20	11	-1	30	-17	-8	-5	-24	13	34	-8	24	-13	-35	2	-7	40	2	28	29	57	-7
1385750825.241	CatMsg_GetStatsConfirm	12373	2	243	406379	365984000	11437	16	129	3642	0
1385750825.491	CatMsg_GetStatsRequest	12374
1385750825.506	CatFullScanInfo	13659	0	4748174	0	9700	5893.856	310	327	-19998	79610	32	1	0	3	1632	-8	-10	5	-48	9	-4	-19	-51	4	-5	-21	3	-13	-7	-66	-37	7	-16	28	1	7	-10	-30	10	17	-1	5	-26	-2	37	36	14	-28
1385750825.537	CatMsg_GetStatsConfirm	12374	2	242	406379	366016000	11438	16	129	3642	0
[truncated: 1,599 more columns]
