# Supplementary material for: Window-Based Channel Impulse Response Prediction for Time-Varying Ultra-Wideband Channels
Source: PLoS One. 2016 Dec 19;11(12):e0164944. doi: 10.1371/journal.pone.0164944 (PMC5167263; doi:10.1371/journal.pone.0164944)
Supplement: S2 Table — (ZIP) [file pone.0164944.s002.zip › p100/CatLog_100.csv]

Timestamp	CatConfig	OpMode	AntennaMode	CodeChannel	TxGain	PowerupMode	TxNumPackets	TxPacketLenWords	TxPacketDelayMs	AcqIntegrationIndex	AutoThreshold	ManualThreshold	RxFilter	AcqPriPs	AcqPreambleLenUs	AutoIntegration	DataIntegrationIndex	DataType	PayloadPriPs	PayloadLenUs	ScanStartPs	ScanEndPs	ScanStepSizeBins	ScanIntegrationIndex	Flags	PersistFlag
1385750832.651	CatConfig	2	0	0	44	2	0	1000	100	7	1	0	4294967295	94999	1206	1	6	2	105310	217383	-20000	79000	32	1	0	0
Timestamp	CatMsg_GetStatsRequest	MessageId
1385750832.667	CatMsg_GetStatsRequest	12394
Timestamp	CatMsg_GetStatsConfirm	MessageId	OpMode	TempDegC	NumBitErrors	NumBits	NumPackets	NumDroppedPackets	NumErrorPackets	RunTimeSecs	Status
1385750832.745	CatMsg_GetStatsConfirm	12394	2	242	406379	366720000	11460	16	129	3649	0
Timestamp	CatFullScanInfo	MessageId	SourceId	Timestamp	ChannelRiseTime	vPeak	LinearSnr	LedIndex	LockspotOffset	ScanStartPs	ScanStopPs	ScanStepBins	ScanFiltering	AntennaId	OperationalMode	NumSamplesTotal	ScanData
1385750832.823	CatFullScanInfo	13682	0	4755488	1	9352	5852.928	308	327	-19998	79610	32	1	0	3	1632	-34	-3	41	-22	-14	47	-18	9	-21	-46	5	-86	6	4	-51	-39	-34	8	-22	-22	-11	0	-5	-1	-13	-3	-15	-13	0	11	-4	-4	-2
1385750833.025	CatMsg_GetStatsRequest	12395
1385750833.135	CatMsg_GetStatsConfirm	12395	2	242	406379	366752000	11461	16	129	3650	0
1385750833.150	CatFullScanInfo	13683	0	4755806	0	9752	7913.398	315	327	-19998	79610	32	1	0	3	1632	5	30	-1	6	-1	22	-17	18	-1	-14	-33	-8	-33	-11	-11	-8	2	23	-23	34	-11	19	10	-22	37	-34	13	-1	13	20	12	-6	-14
1385750833.384	CatMsg_GetStatsRequest	12396
1385750833.447	CatFullScanInfo	13684	0	4756124	1	9184	6321.887	310	327	-19998	79610	32	1	0	3	1632	15	-10	1	19	11	-7	-1	-9	-22	29	3	23	-18	-10	-8	-31	7	51	19	3	17	23	-25	-18	8	16	11	15	34	18	12	-44	20
1385750833.462	CatMsg_GetStatsConfirm	12396	2	241	406379	366816000	11463	16	129	3650	0
[truncated: 1,599 more columns]
