# Supplementary material for: Window-Based Channel Impulse Response Prediction for Time-Varying Ultra-Wideband Channels
Source: PLoS One. 2016 Dec 19;11(12):e0164944. doi: 10.1371/journal.pone.0164944 (PMC5167263; doi:10.1371/journal.pone.0164944)
Supplement: S2 Table — (ZIP) [file pone.0164944.s002.zip › p101/CatLog_101.csv]

Timestamp	CatConfig	OpMode	AntennaMode	CodeChannel	TxGain	PowerupMode	TxNumPackets	TxPacketLenWords	TxPacketDelayMs	AcqIntegrationIndex	AutoThreshold	ManualThreshold	RxFilter	AcqPriPs	AcqPreambleLenUs	AutoIntegration	DataIntegrationIndex	DataType	PayloadPriPs	PayloadLenUs	ScanStartPs	ScanEndPs	ScanStepSizeBins	ScanIntegrationIndex	Flags	PersistFlag
1385750844.679	CatConfig	2	0	0	44	2	0	1000	100	7	1	0	4294967295	94999	1206	1	6	2	105310	217383	-20000	79000	32	1	0	0
Timestamp	CatMsg_GetStatsRequest	MessageId
1385750844.866	CatMsg_GetStatsRequest	12428
Timestamp	CatFullScanInfo	MessageId	SourceId	Timestamp	ChannelRiseTime	vPeak	LinearSnr	LedIndex	LockspotOffset	ScanStartPs	ScanStopPs	ScanStepBins	ScanFiltering	AntennaId	OperationalMode	NumSamplesTotal	ScanData
1385750844.881	CatFullScanInfo	13720	0	4767572	0	9752	5818.739	310	327	-19998	79610	32	1	0	3	1632	116	-78	-92	-50	-9	-9	182	-65	82	17	-188	393	-128	-240	-66	118	81	-102	-21	39	-283	194	100	-221	293	-188	312	-49	-498	240	-241	81	-21
Timestamp	CatMsg_GetStatsConfirm	MessageId	OpMode	TempDegC	NumBitErrors	NumBits	NumPackets	NumDroppedPackets	NumErrorPackets	RunTimeSecs	Status
1385750844.944	CatMsg_GetStatsConfirm	12428	2	240	406380	367968000	11499	16	130	3661	0
1385750845.209	CatFullScanInfo	13721	0	4767890	1	11496	11377.38	306	327	-19998	79610	32	1	0	3	1632	-1	1	9	-17	-17	31	0	-33	19	-5	23	-4	-33	11	8	-24	12	-32	-21	11	3	-2	-16	-5	-8	30	-9	27	15	-12	23	33	-14
1385750845.225	CatMsg_GetStatsRequest	12429
1385750845.287	CatMsg_GetStatsConfirm	12429	2	241	406380	368000000	11500	16	130	3662	0
1385750845.521	CatFullScanInfo	13722	0	4768208	0	10336	6952.344	310	327	-19998	79610	32	1	0	3	1632	-9	26	-18	-40	17	12	66	45	2	-17	15	-2	-5	27	4	-38	-16	22	-29	-2	-45	20	23	-16	-23	36	-30	-30	-27	17	-5	22	2
1385750845.583	CatMsg_GetStatsRequest	12430
[truncated: 1,599 more columns]
