# Supplementary material for: Window-Based Channel Impulse Response Prediction for Time-Varying Ultra-Wideband Channels
Source: PLoS One. 2016 Dec 19;11(12):e0164944. doi: 10.1371/journal.pone.0164944 (PMC5167263; doi:10.1371/journal.pone.0164944)
Supplement: S2 Table — (ZIP) [file pone.0164944.s002.zip › p102/CatLog_102.csv]

Timestamp	CatConfig	OpMode	AntennaMode	CodeChannel	TxGain	PowerupMode	TxNumPackets	TxPacketLenWords	TxPacketDelayMs	AcqIntegrationIndex	AutoThreshold	ManualThreshold	RxFilter	AcqPriPs	AcqPreambleLenUs	AutoIntegration	DataIntegrationIndex	DataType	PayloadPriPs	PayloadLenUs	ScanStartPs	ScanEndPs	ScanStepSizeBins	ScanIntegrationIndex	Flags	PersistFlag
1385750855.879	CatConfig	2	0	0	44	2	0	1000	100	7	1	0	4294967295	94999	1206	1	6	2	105310	217383	-20000	79000	32	1	0	0
Timestamp	CatMsg_GetStatsRequest	MessageId
1385750855.989	CatMsg_GetStatsRequest	12459
Timestamp	CatFullScanInfo	MessageId	SourceId	Timestamp	ChannelRiseTime	vPeak	LinearSnr	LedIndex	LockspotOffset	ScanStartPs	ScanStopPs	ScanStepBins	ScanFiltering	AntennaId	OperationalMode	NumSamplesTotal	ScanData
1385750856.020	CatFullScanInfo	13755	0	4778702	0	10768	10195.18	315	327	-19998	79610	32	1	0	3	1632	-48	-21	0	4	30	45	1	-17	1	11	-26	36	-15	-22	-9	6	-23	-5	22	2	-17	-12	42	16	-18	9	-44	-20	33	20	-31	-5	-15
Timestamp	CatMsg_GetStatsConfirm	MessageId	OpMode	TempDegC	NumBitErrors	NumBits	NumPackets	NumDroppedPackets	NumErrorPackets	RunTimeSecs	Status
1385750856.051	CatMsg_GetStatsConfirm	12459	2	241	406380	369088000	11534	16	130	3673	0
1385750856.347	CatMsg_GetStatsRequest	12460
1385750856.379	CatFullScanInfo	13756	0	4779020	1	11196	14924.26	306	327	-19998	79610	32	1	0	3	1632	-6	4	17	-8	-38	-58	-19	-39	-12	-32	12	39	5	-2	-9	-3	12	5	8	-11	27	16	15	54	-23	-23	-6	-30	43	11	1	37	-39
1385750856.472	CatMsg_GetStatsConfirm	12460	2	240	406380	369120000	11535	16	130	3673	0
1385750856.675	CatFullScanInfo	13757	0	4779338	0	9500	5846.385	306	327	-19998	79610	32	1	0	3	1632	-19	-14	-11	32	-20	-15	29	31	-17	-5	-43	38	55	27	-9	9	-17	-23	5	-21	-12	2	-14	-1	16	-24	-4	-31	-15	-21	-27	-32	-30
1385750856.706	CatMsg_GetStatsRequest	12461
1385750856.769	CatMsg_GetStatsConfirm	12461	2	242	406380	369152000	11536	16	130	3673	0
[truncated: 1,599 more columns]
