# Supplementary material for: Window-Based Channel Impulse Response Prediction for Time-Varying Ultra-Wideband Channels
Source: PLoS One. 2016 Dec 19;11(12):e0164944. doi: 10.1371/journal.pone.0164944 (PMC5167263; doi:10.1371/journal.pone.0164944)
Supplement: S2 Table — (ZIP) [file pone.0164944.s002.zip › p103/CatLog_103.csv]

Timestamp	CatConfig	OpMode	AntennaMode	CodeChannel	TxGain	PowerupMode	TxNumPackets	TxPacketLenWords	TxPacketDelayMs	AcqIntegrationIndex	AutoThreshold	ManualThreshold	RxFilter	AcqPriPs	AcqPreambleLenUs	AutoIntegration	DataIntegrationIndex	DataType	PayloadPriPs	PayloadLenUs	ScanStartPs	ScanEndPs	ScanStepSizeBins	ScanIntegrationIndex	Flags	PersistFlag
1385750866.550	CatConfig	2	0	0	44	2	0	1000	100	7	1	0	4294967295	94999	1206	1	6	2	105310	217383	-20000	79000	32	1	0	0
Timestamp	CatFullScanInfo	MessageId	SourceId	Timestamp	ChannelRiseTime	vPeak	LinearSnr	LedIndex	LockspotOffset	ScanStartPs	ScanStopPs	ScanStepBins	ScanFiltering	AntennaId	OperationalMode	NumSamplesTotal	ScanData
1385750866.565	CatFullScanInfo	13788	0	4789196	1	10796	16535.49	304	327	-19998	79610	32	1	0	3	1632	-3	2	-19	19	-17	11	13	9	-26	-19	4	8	37	-12	-18	16	15	3	20	20	-6	-14	23	-16	28	-36	4	-12	6	-8	-34	-20	13
Timestamp	CatMsg_GetStatsRequest	MessageId
1385750866.753	CatMsg_GetStatsRequest	12489
Timestamp	CatMsg_GetStatsConfirm	MessageId	OpMode	TempDegC	NumBitErrors	NumBits	NumPackets	NumDroppedPackets	NumErrorPackets	RunTimeSecs	Status
1385750866.815	CatMsg_GetStatsConfirm	12489	2	240	406380	370144000	11567	16	130	3683	0
1385750866.831	CatFullScanInfo	13789	0	4789514	0	11868	10855.99	319	327	-19998	79610	32	1	0	3	1632	-43	-10	24	-37	-10	-16	-1	-10	-24	-13	-23	40	-36	41	-12	-7	-23	11	-44	-18	8	-29	-13	-4	-24	7	22	27	-12	29	-31	20	-28
1385750867.111	CatMsg_GetStatsRequest	12490
1385750867.158	CatFullScanInfo	13790	0	4789832	0	11560	15577.79	131	327	-19998	79610	32	1	0	3	1632	-24	-12	-6	-14	-8	9	-30	-17	10	-24	7	2	4	14	45	-29	-15	-20	-18	-26	-10	-5	24	1	-12	-47	-18	7	15	-23	-11	10	10
1385750867.174	CatMsg_GetStatsConfirm	12490	2	239	422806	370208000	11569	16	131	3684	0
1385750867.470	CatMsg_GetStatsRequest	12491
1385750867.501	CatFullScanInfo	13791	0	4790150	1	11472	11258.69	306	327	-19998	79610	32	1	0	3	1632	32	-35	17	-6	-16	15	-55	20	12	-21	-9	21	-31	-21	-1	6	0	-23	6	-42	-3	-17	5	41	10	-1	15	-15	9	9	25	31	-53
[truncated: 1,599 more columns]
